# Supplementary material for: Identifying the presence and severity of dementia by applying interpretable machine learning techniques on structured clinical records
Source: BMC Med Inform Decis Mak. 2022 Oct 17;22:271. doi: 10.1186/s12911-022-02004-3 (PMC9578246; doi:10.1186/s12911-022-02004-3)
Supplement: Supplementary file 5 — Additional file 5: Table S1.Optima dataset feature guide in excel format [file 12911_2022_2004_MOESM5_ESM.xlsx]

## Sheet: Sheet1
Table S1: Optima dataset feature guide: It includes feature labels, descriptions (data types and formats of features), as well as the range of numerical features and categorical feature categories.
Category	Sub Category	Feature Label	Description
CAMDEX	CAMDEX ADMINISTRATION 1-12	+ DATE OF EXAMINATION	Date (in the following format dd-mm-YYYY e.g. 01-01-1900)
		+ EST SEVERITY OF DEMENTIA	Data Type: Coded value, Integer, see list of code-decode pairs:	0 = None	1 = Minimal	2 = Mild	3 = Moderate	4 = Severe	8 = Doesn	9 = Not asked
		+ EST OF SEVERITY OF DEPRESSION	Data Type: Coded value, Integer, see list of code-decode pair:	0 = None	1 = Minimal	2 = Mild	3 = Moderate	4 = Severe	8 = Doesn	9 = Not asked
		+ VISUALLY IMPAIRED	Data Type: Coded value, Integer, see list of code-decode pairs:	1 = Yes	0 = No	9 = Not Asked
		+ HARD OF HEARING	Data Type: Coded value, Integer, see list of code-decode pairs :	1 = Yes	0 = No	9 = Not Asked
		+ TOTALLY CARED FOR	Data Type: Coded value, Integer, see list of code-decode pairs:	1 = Yes	0 = No	9 = Not Asked
		+ OTHER SIGNIFICANT IMPAIRMENT	Data Type: Coded value, Integer, see list of code-decode pairs:	1 = Yes	0 = No	9 = Not Asked
		+ OTHER SIGNIFICANT IMPAIRMENT: TEXT	Data Type: Text (can be very long text e.g. comment)
CAMDEX	PRESENT STATE 13-46	PRESENT STATE 13-46	Data Type: Coded value, Integer, see list of code-decode pairs:	2 = Done	1 = Done - not relevent	0 = Not done	0 = Not done
		+ (013) NAME KNOWN	Data Type: Coded value, Integer, see list of code-decode pairs:	9 = Not asked	1 = Correct	0 = Incorrect
		+ (014) AGE KNOWN	Data Type: Coded value, Integer, see list of code-decode pairs:	9 = Not asked	1 = Correct	0 = Incorrect
		+ (015) DATE OF BIRTH KNOWN	Data Type: Coded value, Integer, see list of code-decode pairs:	9 = Not asked	1 = Correct	0 = Incorrect
		+ (016) AGE LEFT SCHOOL	Data Type: Numeric value (can be integer or double, negative or positive)	Unit: years	Limit: 0 : 99
		+ (017) YEARS IN FURTHER EDUCATION	Data Type: Numeric value (can be integer or double, negative or positive)	Unit: years	Limit: 0 : 99
		+ (017) YEARS IN FURTHER EDUCATION: TEXT	Data Type: Text (can be very long text e.g. comment)
		+ (018) LIVING ARRANGEMENTS	Data Type: Coded value, Integer, see list of code-decode pairs:	0 = Long term hospital	1 = Residential home	2 = Dependant at home	3 = Sheltered accom.	4 = Independent + spouse	5 = Ind.+relative/friend	6 = Ind. and alone	8 = Doesn	9 = Not asked
		+ (019) HEADACHE	Data Type: Coded value, Integer, see list of code-decode pairs:	9 = Not asked	8 = Not known	1 = More than 1 per week	0 = No or rarely
		+ (020) DIZZYNESS	Data Type: Coded value, Integer, see list of code-decode pairs:	9 = Not asked	8 = Not known	1 = More than 1 per week	0 = No or rarely
		+ (021) FALLS	Data Type: Coded value, Integer, see list of code-decode pairs:	9 = Not asked	8 = Not known	1 = More than 1 per week	0 = No or rarely
		+ (022) TIA	Data Type: Coded value, Integer, see list of code-decode pairs:	9 = Not asked	8 = Not known	1 = More than 1 per week	0 = No or rarely
		+ (023) FALLS ASLEEP	Data Type: Coded value, Integer, see list of code-decode pairs:	9 = Not asked	8 = Not known	1 = More than 1 per week	0 = No or rarely
		+ (024) WAKEFUL	Data Type: Coded value, Integer, see list of code-decode pairs:	9 = Not asked	8 = Not known	1 = More than 1 per week	0 = No or rarely
		+ (025) WAKES EARLY	Data Type: Coded value, Integer, see list of code-decode pairs:	9 = Not asked	8 = Not known	2 = Most of the time	1 = Sometimes	0 = No
		+ (025) WAKES EARLY: TEXT	Data Type: Text (can be very long text e.g. comment)
		+ (026) APPETITE CHANGE	Data Type: Coded value, Integer, see list of code-decode pairs below	9 = Not asked	8 = Not known	2 = Most of the time	1 = Sometimes	0 = No
		+ (027) WEIGHT CHANGE	Data Type: Coded value, Integer, see list of code-decode pairs below	9 = Not asked	8 = Not known	2 = Most of the time	1 = Sometimes	0 = No
		+ (027) WEIGHT CHANGE: TEXT	Data Type: Text (can be very long text e.g. comment)
		+ (028) COPING LESS	Data Type: Coded value, Integer, see list of code-decode pairs:	9 = Not asked	8 = Not known	1 = More than 1 per week	0 = No or rarely
		+ (029) DECISION MAKING DIFFICULT	Data Type: Coded value, Integer, see list of code-decode pairs:	9 = Not asked	8 = Not known	1 = More than 1 per week	0 = No or rarely
		+ (030) PLEASURE LOSS	Data Type: Coded value, Integer, see list of code-decode pairs:	9 = Not asked	8 = Not known	1 = More than 1 per week	0 = No or rarely
		+ (031) ENERGY LOSS	Data Type: Coded value, Integer, see list of code-decode pairs:	9 = Not asked	8 = Not known	1 = More than 1 per week	0 = No or rarely
		+ (032) ALONE PREFERENCE	Data Type: Coded value, Integer, see list of code-decode pairs:	9 = Not asked	8 = Not known	1 = More than 1 per week	0 = No or rarely
		+ (033) CONCENTRATION DIFFICULT	Data Type: Coded value, Integer, see list of code-decode pairs:	9 = Not asked	8 = Not known	1 = More than 1 per week	0 = No or rarely
		+ (034) SLOWED SPEECH	Data Type: Coded value, Integer, see list of code-decode pairs:	9 = Not asked	8 = Not known	1 = More than 1 per week	0 = No or rarely
		+ (035) SLOWED THOUGHT	Data Type: Coded value, Integer, see list of code-decode pairs:	9 = Not asked	8 = Not known	1 = More than 1 per week	0 = No or rarely
		+ (036) FEELING DEPRESSED	Data Type: Coded value, Integer, see list of code-decode pairs:	9 = Not asked	8 = Not known	2 = Most of the time	1 = Sometimes	0 = No
		+ (037) DURATION OF DEPRESSION	Data Type: Numeric value (can be integer or double, negative or positive)	Unit: months	Limit: 0 : 999
		+ (038) REASON FOR DEPRESSION	Data Type: Coded value, Integer, see list of code-decode pairs	0 = No	1 = Bereavement	2 = Other	8 = Doesn	9 = Not asked
		+ (038) REASON FOR DEPRESSION: TEXT	Data Type: Text (can be very long text e.g. comment)
		+ (039) DIFFERENT FROM SADNESS	Data Type: Coded value, Integer, see list of code-decode pairs	9 = Not asked	8 = Not known	1 = More than 1 per week	0 = No or rarely
		+ (040) CHEERS UP	Data Type: Coded value, Integer, see list of code-decode pairs	0 = Able to cheer up	1 = Not able to cheer up	8 = Doesn	9 = Not asked
		+ (041) DIURNAL CHANGE	Data Type: Coded value, Integer, see list of code-decode pairs:	9 = Not asked	8 = Not known	1 = More than 1 per week	0 = No or rarely
		+ (042) BLAMES OTHERS	Data Type: Coded value, Integer, see list of code-decode pairs:	9 = Not asked	8 = Not known	1 = More than 1 per week	0 = No or rarely
		+ (043) WORTHLESS OR GUILTY	Data Type: Coded value, Integer, see list of code-decode pairs	9 = Not asked	8 = Not known	2 = Most of the time	1 = Sometimes	0 = No
		+ (044) FUTURE FEELINGS	Data Type: Coded value, Integer, see list of code-decode pairs:	9 = Not asked	8 = Not known	1 = More than 1 per week	0 = No or rarely
		+ (045) NOT WORTH LIVING	Data Type: Coded value, Integer, see list of code-decode pairs	9 = Not asked	8 = Not known	1 = More than 1 per week	0 = No or rarely
		+ (046) SUICIDAL FEELINGS	Data Type: Coded value, Integer, see list of code-decode pairs	0 = No	1 = Occasionally	2 = Recurrent thoughts	3 = Suicide attempt	8 = Doesn	9 = Not asked
CAMDEX	PRESENT STATE 47-73	+ PRESENT STATE 47-73	Data Type: Coded value, Integer, see list of code-decode pairs	2 = Done	1 = Done - not relevent	0 = Not done	9 = Not Asked
		+ (047) WORRIES MORE	Data Type: Coded value, Integer, see list of code-decode pairs	9 = Not asked	8 = Not known	1 = Yes	0 = No
		+ (048) IRRITABLE	Data Type: Coded value, Integer, see list of code-decode pairs	9 = Not asked	8 = Not known	1 = Yes	0 = No
		+ (049) ANXIOUS	Data Type: Coded value, Integer, see list of code-decode pairs	9 = Not asked	8 = Not known	1 = Yes	0 = No
		+ (050) PHYSICAL SYMPTOMS	Data Type: Coded value, Integer, see list of code-decode pairs	9 = Not asked	8 = Not known	1 = Yes	0 = No
		+ (051) ANXIOUS SITUATIONS	Data Type: Coded value, Integer, see list of code-decode pairs	9 = Not asked	8 = Not known	1 = Yes	0 = No
		+ (051) ANXIOUS SITUATIONS: TEXT	Data Type: Coded value, Integer, see list of code-decode pairs	9 = Not asked	8 = Not known	1 = Yes	0 = No
		+ (052) PANIC ATTACKS	Data Type: Coded value, Integer, see list of code-decode pairs	9 = Not asked	8 = Not known	1 = Yes	0 = No
		+ (053) DURATION OF PANIC	Data Type: Coded value, Integer, see list of code-decode pairs	9 = Not asked	8 = Not known	1 = Yes	0 = No
		+ (054) MONEY HANDLING DIFFICULT	Data Type: Coded value, Integer, see list of code-decode pairs	9 = Not asked	8 = Not known	1 = Yes	0 = No
		+ (055) HOUSEHOLD TASKS DIFFICULT	Data Type: Coded value, Integer, see list of code-decode pairs	0 = No	1 = Yes	2 = Impossible	8 = Doesn	9 = Not asked
		+ (056) BLADDER CONTROL DIFFICULT	Data Type: Coded value, Integer, see list of code-decode pairs	0 = No	1 = Occasionally wet	2 = Frequently wet	8 = Doesn	9 = Not asked
		+ (057) PHYSICAL PROBLEMS	Data Type: Coded value, Integer, see list of code-decode pairs	0 = No	1 = Partly	2 = Entirely	9 = No impairment	3 = Not Asked
		+ (058) MEMORY PROBLEM	Data Type: Coded value, Integer, see list of code-decode pairs	9 = Not asked	8 = Not known	1 = Yes	0 = No
		+ (059) FORGETS OBJECTS	Data Type: Coded value, Integer, see list of code-decode pairs	9 = Not asked	8 = Not known	1 = Yes	0 = No
		+ (060) FORGETS NAMES	Data Type: Coded value, Integer, see list of code-decode pairs	9 = Not asked	8 = Not known	1 = Yes	0 = No
		+ (061) FORGETS WAY	Data Type: Coded value, Integer, see list of code-decode pairs	9 = Not asked	8 = Not known	1 = Yes	0 = No
		+ (062) DURATION OF MEMORY PROBLEMS	Data Type: Numeric value (can be integer or double, negative or positive)	Unit: months	Limit: 0 : 999
		+ (063) ONSET OF MEMORY PROBLEMS	Data Type: Coded value, Integer, see list of code-decode pairs	0 = Gradual	1 = Sudden	8 = Doesn	9 = Not asked
		+ (064) CHANGE IN MEMORY PROBLEMS	Data Type: Coded value, Integer, see list of code-decode pairs	0 = Better	1 = Worse	2 = Remained the same	8 = Doesn	9 = Not asked
		+ (065) REFERS MORE TO THE PAST	Data Type: Coded value, Integer, see list of code-decode pairs	9 = Not asked	8 = Not known	1 = Yes	0 = No
		+ (066) WORD FINDING DIFFICULTY	Data Type: Coded value, Integer, see list of code-decode pairs	9 = Not asked	8 = Not known	1 = Yes	0 = No
		+ (066) WORD FINDING DIFFICULTY: DURATION	Data Type: Coded value, Integer, see list of code-decode pairs	9 = Not asked	8 = Not known	1 = Yes	0 = No
		+ (068) AUDITORY HALLUCINATIONS	Data Type: Coded value, Integer, see list of code-decode pairs	9 = Not asked	8 = Not known	1 = Yes	0 = No
		+ (068) AUDITORY HALLUCINATIONS: DURATION	Data Type: Coded value, Integer, see list of code-decode pairs	9 = Not asked	8 = Not known	1 = Yes	0 = No
		+ (068) AUDITORY HALLUCINATIONS: TEXT	Data Type: Coded value, Integer, see list of code-decode pairs	9 = Not asked	8 = Not known	1 = Yes	0 = No
		+ (069) VISUAL HALLUCINATIONS	Data Type: Coded value, Integer, see list of code-decode pairs	9 = Not asked	8 = Not known	1 = Yes	0 = No
		+ (069) VISUAL HALLUCINATIONS: DURATION	Data Type: Coded value, Integer, see list of code-decode pairs	9 = Not asked	8 = Not known	1 = Yes	0 = No
		+ (069) VISUAL HALLUCINATIONS: TEXT	Data Type: Coded value, Integer, see list of code-decode pairs	9 = Not asked	8 = Not known	1 = Yes	0 = No
		+ (070) WATCHED OR SPIED ON	Data Type: Coded value, Integer, see list of code-decode pairs	9 = Not asked	8 = Not known	1 = Yes	0 = No
		+ (070) WATCHED OR SPIED ON: DURATION	Data Type: Coded value, Integer, see list of code-decode pairs	9 = Not asked	8 = Not known	1 = Yes	0 = No
		+ (071) PASSIVITY FEELINGS	Data Type: Coded value, Integer, see list of code-decode pairs	9 = Not asked	8 = Not known	1 = Yes	0 = No
		+ (071) PASSIVITY FEELINGS: DURATION	Data Type: Coded value, Integer, see list of code-decode pairs	9 = Not asked	8 = Not known	1 = Yes	0 = No
		+ (072) HYPOCHONDRIACAL DELUSIONS	Data Type: Coded value, Integer, see list of code-decode pairs	9 = Not asked	8 = Not known	1 = Yes	0 = No
		+ (072) HYPOCHONDRIACAL DELUSIONS: DURATION	Data Type: Coded value, Integer, see list of code-decode pairs	9 = Not asked	8 = Not known	1 = Yes	0 = No
		+ (073) ILLUSORY INTERFERENCE	Data Type: Coded value, Integer, see list of code-decode pairs	9 = Not asked	8 = Not known	1 = Yes	0 = No
		+ (073) ILLUSORY INTERFERENCE: DURATION	Data Type: Coded value, Integer, see list of code-decode pairs	9 = Not asked	8 = Not known	1 = Yes	0 = No
CAMDEX	HISTORY PATIENT 74-119	+ HISTORY: PATIENT 74-119	Data Type: Coded value, Integer, see list of code-decode pairs	2 = Done	1 = Done - not relevent	0 = Not done	9 = Not Asked
		+ (074) HISTORY OF HEART ATTACK	Data Type: Coded value, Integer, see list of code-decode pairs	9 = Not asked	8 = Not known	3 = > two	2 = Two	1 = One	0 = No
		+ (075) HISTORY OF RAISED BP	Data Type: Coded value, Integer, see list of code-decode pairs	9 = Not asked	8 = Not known	1 = Yes	0 = No
		+ (076) HISTORY OF STROKE	Data Type: Coded value, Integer, see list of code-decode pairs	9 = Not asked	8 = Not known	3 = > two	2 = Two	1 = One	0 = No
		+ (077) HISTORY OF HEAD INJURY	Data Type: Coded value, Integer, see list of code-decode pairs	9 = Not asked	8 = Not known	3 = > two	2 = Two	1 = One	0 = No
		+ (078) HISTORY OF FITS	Data Type: Coded value, Integer, see list of code-decode pairs	0 = No	1 = Infantile	2 = Previously	3 = Currently	8 = Doesn	9 = Not asked
		+ (079) HISTORY OF HEAVY SMOKING	Data Type: Coded value, Integer, see list of code-decode pairs	9 = Not asked	8 = Not known	1 = Yes	0 = No
		+ (080) HIST. OF REGULAR DRINKING	Data Type: Coded value, Integer, see list of code-decode pairs	9 = Not asked	8 = Not known	1 = Yes	0 = No
		+ (081) HISTORY OF HEAVY DRINKING	Data Type: Coded value, Integer, see list of code-decode pairs	9 = Not asked	8 = Not known	1 = Yes	0 = No
		+ (082) HIST. OF PROBLEM DRINKING	Data Type: Coded value, Integer, see list of code-decode pairs	9 = Not asked	8 = Not known	1 = Yes	0 = No
		+ (083) HISTORY OF DRUG ABUSE	Data Type: Coded value, Integer, see list of code-decode pairs	0 = No	1 = Tranquillisers	2 = Hypnotics	3 = Barbiturates	4 = Stimulants	5 = Others	8 = Doesn	9 = Not asked
		+ (083) HISTORY OF DRUG ABUSE: TEXT	Data Type: Text (can be very long text e.g. comment)
		+ (084) HISTORY OF NERVES	Data Type: Coded value, Integer, see list of code-decode pairs	9 = Not asked	8 = Not known	1 = Yes	0 = No
		+ (085) HIST. OF PSYCH. TREATMENT	Data Type: Coded value, Integer, see list of code-decode pairs	0 = No	1 = One episode	2 = Two episodes	3 = Three episodes	4 = Four episodes	5 = Five episodes	6 = > five episodes	8 = Doesn	9 = Not asked
		+ (085) HIST. OF PSYCH. TREATMENT: HOSPITALISED	Data Type: Coded value, Integer, see list of code-decode pairs	9 = Not asked	8 = Not known	1 = Yes	0 = No
		+ (085) HIST. OF PSYCH. TREATMENT: TEXT	Data Type: Text (can be very long text e.g. comment)
		+ (086) NUMBER OF SONS	Data Type: Numeric value (can be integer or double, negative or positive)	Limit: 0 : 99
		+ (087) NUMBER OF DAUGHTERS	Data Type: Numeric value (can be integer or double, negative or positive)	Limit: 0 : 99
		+ (088) NUMBER OF BROTHERS	Data Type: Numeric value (can be integer or double, negative or positive)	Limit: 0 : 99
		+ (089) NUMBER OF SISTERS	Data Type: Numeric value (can be integer or double, negative or positive)	Limit: 0 : 99
		+ (090) SUBJECTS POSTN. IN FAMILY	Data Type: Numeric value (can be integer or double, negative or positive)	Limit: 0 : 99
		+ (091) MOTHER AGE	Data Type: Numeric value (can be integer or double, negative or positive)	Limit: 0 : 99
		+ (092) MOTHER AGE AT DEATH	Data Type: Numeric value (can be integer or double, negative or positive)	Limit: 0 : 99
		+ (093) FATHER AGE	Data Type: Numeric value (can be integer or double, negative or positive)	Limit: 0 : 99
		+ (094) FATHER AGE AT DEATH	Data Type: Numeric value (can be integer or double, negative or positive)	Limit: 0 : 99
		+ (095) FAMILY HISTORY OF DEMENTIA	Data Type: Coded value, Integer, see list of code-decode pairs	9 = Not asked	8 = Not known	1 = Yes	0 = No
		+ (095) FAMILY HISTORY OF DEMENTIA: FEMALES	Data Type: Numeric value (can be integer or double, negative or positive)	Limit: 0 : 99
		+ (095) FAMILY HISTORY OF DEMENTIA: MALES	Data Type: Numeric value (can be integer or double, negative or positive)	Limit: 0 : 99
		+ (095) FAMILY HISTORY OF DEMENTIA: TEXT	Data Type: Text (can be very long text e.g. comment)
		+ (097) FAM. HIST. OF HEART ATTACK	Data Type: Coded value, Integer, see list of code-decode pairs	9 = Not asked	8 = Not known	1 = Yes	0 = No
		+ (097) FAM. HIST. OF HEART ATTACK: FEMALES	Data Type: Numeric value (can be integer or double, negative or positive)	Limit: 0 : 99
		+ (097) FAM. HIST. OF HEART ATTACK: MALES	Data Type: Numeric value (can be integer or double, negative or positive)	Limit: 0 : 99
		+ (097) FAM. HIST. OF HEART ATTACK: TEXT	Data Type: Text (can be very long text e.g. comment)
		+ (099) FAMILY HISTORY OF STROKE	Data Type: Coded value, Integer, see list of code-decode pairs	9 = Not asked	8 = Not known	1 = Yes	0 = No
		+ (099) FAMILY HISTORY OF STROKE: FEMALES	Data Type: Numeric value (can be integer or double, negative or positive)
		+ (099) FAMILY HISTORY OF STROKE: MALES	Data Type: Numeric value (can be integer or double, negative or positive)
		+ (099) FAMILY HISTORY OF STROKE: TEXT	Data Type: Text (can be very long text e.g. comment)
		+ (101) FAMILY HIST. OF RAISED BP	Data Type: Coded value, Integer, see list of code-decode pairs	9 = Not asked	8 = Not known	1 = Yes	0 = No
		+ (101) FAMILY HIST. OF RAISED BP: FEMALES	Data Type: Numeric value (can be integer or double, negative or positive)
		+ (101) FAMILY HIST. OF RAISED BP: MALES	Data Type: Numeric value (can be integer or double, negative or positive)
		+ (101) FAMILY HIST. OF RAISED BP: TEXT	Data Type: Text (can be very long text e.g. comment)
		+ (103) HISTORY OF DIABETES	Data Type: Coded value, Integer, see list of code-decode pairs	9 = Not asked	8 = Not known	1 = Yes	0 = No
		+ (103) HISTORY OF DIABETES: FEMALES	Data Type: Numeric value (can be integer or double, negative or positive)
		+ (103) HISTORY OF DIABETES: MALES	Data Type: Numeric value (can be integer or double, negative or positive)
		+ (103) HISTORY OF DIABETES: SUBJECT	Data Type: Coded value, Integer, see list of code-decode pairs	9 = Not asked	8 = Not known	1 = Yes	0 = No
		+ (103) HISTORY OF DIABETES: TEXT	Data Type: Text (can be very long text e.g. comment)
		+ (106) HISTORY OF PARKINSONISM	Data Type: Coded value, Integer, see list of code-decode pairs	9 = Not asked	8 = Not known	1 = Yes	0 = No
		+ (106) HISTORY OF PARKINSONISM: FEMALES	Data Type: Numeric value (can be integer or double, negative or positive)
		+ (106) HISTORY OF PARKINSONISM: MALES	Data Type: Numeric value (can be integer or double, negative or positive)
		+ (106) HISTORY OF PARKINSONISM: SUBJECT	Data Type: Coded value, Integer, see list of code-decode pairs	9 = Not asked	8 = Not known	1 = Yes	0 = No
		+ (106) HISTORY OF PARKINSONISM: TEXT	Data Type: Text (can be very long text e.g. comment)
		+ (109) HISTORY OF DOWNS SYNDROME	Data Type: Coded value, Integer, see list of code-decode pairs	9 = Not asked	8 = Not known	1 = Yes	0 = No
		+ (109) HISTORY OF DOWNS SYNDROME: FEMALES	Data Type: Numeric value (can be integer or double, negative or positive)
		+ (109) HISTORY OF DOWNS SYNDROME: MALES	Data Type: Numeric value (can be integer or double, negative or positive)
		+ (109) HISTORY OF DOWNS SYNDROME: SUBJECT	Data Type: Coded value, Integer, see list of code-decode pairs	9 = Not asked	8 = Not known	1 = Yes	0 = No
		+ (109) HISTORY OF DOWNS SYNDROME: TEXT	Data Type: Text (can be very long text e.g. comment)
		+ (112) HISTORY OF LEUKAEMIA	Data Type: Coded value, Integer, see list of code-decode pairs	9 = Not asked	8 = Not known	1 = Yes	0 = No
		+ (112) HISTORY OF LEUKAEMIA: FEMALES	Data Type: Numeric value (can be integer or double, negative or positive)
		+ (112) HISTORY OF LEUKAEMIA: MALES	Data Type: Numeric value (can be integer or double, negative or positive)
		+ (112) HISTORY OF LEUKAEMIA: SUBJECT	Data Type: Coded value, Integer, see list of code-decode pairs	9 = Not asked	8 = Not known	1 = Yes	0 = No
		+ (112) HISTORY OF LEUKAEMIA: TEXT	Data Type: Text (can be very long text e.g. comment)
		+ (115) HISTORY OF CANCER	Data Type: Coded value, Integer, see list of code-decode pairs	9 = Not asked	8 = Not known	1 = Yes	0 = No
		+ (115) HISTORY OF CANCER: FEMALES	Data Type: Numeric value (can be integer or double, negative or positive)
		+ (115) HISTORY OF CANCER: MALES	Data Type: Numeric value (can be integer or double, negative or positive)
		+ (115) HISTORY OF CANCER: SUBJECT	Data Type: Coded value, Integer, see list of code-decode pairs	9 = Not asked	8 = Not known	1 = Yes	0 = No
		+ (115) HISTORY OF CANCER: TEXT	Data Type: Text (can be very long text e.g. comment)
		+ (118) HISTORY OF PSYCH. ILLNESS	Data Type: Coded value, Integer, see list of code-decode pairs	9 = Not asked	8 = Not known	1 = Yes	0 = No
		+ (118) HISTORY OF PSYCH. ILLNESS: FEMALES	Data Type: Numeric value (can be integer or double, negative or positive)
		+ (118) HISTORY OF PSYCH. ILLNESS: MALES	Data Type: Numeric value (can be integer or double, negative or positive)
		+ (118) HISTORY OF PSYCH. ILLNESS: SUBJECT	Data Type: Coded value, Integer, see list of code-decode pairs	9 = Not asked	8 = Not known	1 = Yes	0 = No
		+ (118) HISTORY OF PSYCH. ILLNESS: TEXT	Data Type: Text (can be very long text e.g. comment)
CAMDEX	COGNITIVE EXAM 120-161	+ COGNITIVE EXAM 120-161	Data Type: Coded value, Integer, see list of code-decode pairs	0 = Not done	1 = Done - not relevent	2 = Done	3 = MMSE only	9 = Not Asked
		+ (120) IDENTIFIES DAY OF WEEK	Data Type: Coded value, Integer, see list of code-decode pairs	9 = Not asked	1 = Correct	0 = Incorrect
		+ (121) IDENTIFIES DATE	Data Type: Coded value, Integer, see list of code-decode pairs	9 = Not asked	1 = Correct	0 = Incorrect
		+ (122) IDENTIFIES MONTH	Data Type: Coded value, Integer, see list of code-decode pairs	9 = Not asked	1 = Correct	0 = Incorrect
		+ (123) IDENTIFIES YEAR	Data Type: Coded value, Integer, see list of code-decode pairs	9 = Not asked	1 = Correct	0 = Incorrect
		+ (124) IDENTIFIES SEASON	Data Type: Coded value, Integer, see list of code-decode pairs	9 = Not asked	1 = Correct	0 = Incorrect
		+ (125) IDENTIFIES COUNTY	Data Type: Coded value, Integer, see list of code-decode pairs	9 = Not asked	1 = Correct	0 = Incorrect
		+ (126) IDENTIFIES TOWN	Data Type: Coded value, Integer, see list of code-decode pairs	9 = Not asked	1 = Correct	0 = Incorrect
		+ (127) IDENTIFIES STREETS/COUNTRY	Data Type: Coded value, Integer, see list of code-decode pairs	9 = Not asked	1 = Correct	0 = Incorrect
		+ (128) IDENTIFIES FLOOR	Data Type: Coded value, Integer, see list of code-decode pairs	9 = Not asked	1 = Correct	0 = Incorrect
		+ (129) IDENTIFIES PRESENT PLACE	Data Type: Coded value, Integer, see list of code-decode pairs	9 = Not asked	1 = Correct	0 = Incorrect
		+ (130) COMPREHENDS NOD	Data Type: Coded value, Integer, see list of code-decode pairs	9 = Not asked	1 = Correct	0 = Incorrect
		+ (131) COMPREHENDS TOUCH	Data Type: Coded value, Integer, see list of code-decode pairs	9 = Not asked	1 = Correct	0 = Incorrect
		+ (132) COMPREHENDS LOOK	Data Type: Coded value, Integer, see list of code-decode pairs	9 = Not asked	1 = Correct	0 = Incorrect
		+ (133) COMPREHENDS TAP	Data Type: Coded value, Integer, see list of code-decode pairs	9 = Not asked	1 = Correct	0 = Incorrect
		+ (134) COMPREHENDS HOTEL	Data Type: Coded value, Integer, see list of code-decode pairs	9 = Not asked	1 = Correct	0 = Incorrect
		+ (135) COMPREHENDS VILLAGE	Data Type: Coded value, Integer, see list of code-decode pairs	9 = Not asked	1 = Correct	0 = Incorrect
		+ (136) COMPREHENDS RADIO	Data Type: Coded value, Integer, see list of code-decode pairs	9 = Not asked	1 = Correct	0 = Incorrect
		+ (137) IDENTIFIES OBJECTS	Data Type: Coded value, Integer, see list of code-decode pairs	9 = Not asked	1 = Correct	0 = Incorrect
		+ (137) IDENTIFIES OBJECTS: PENCIL	Data Type: Coded value, Integer, see list of code-decode pairs	9 = Not asked	1 = Correct	0 = Incorrect
		+ (137) IDENTIFIES OBJECTS: WATCH	Data Type: Coded value, Integer, see list of code-decode pairs	9 = Not asked	1 = Correct	0 = Incorrect
		+ (138) NAMES PICTURES	Data Type: Coded value, Integer, see list of code-decode pairs	9 = Not asked	1 = Correct	0 = Incorrect
		+ (138) NAMES PICTURES: SHOE	Data Type: Coded value, Integer, see list of code-decode pairs	9 = Not asked	1 = Correct	0 = Incorrect
		+ (138) NAMES PICTURES: TYPEWRITER	Data Type: Coded value, Integer, see list of code-decode pairs	9 = Not asked	1 = Correct	0 = Incorrect
		+ (138) NAMES PICTURES: SCALES	Data Type: Coded value, Integer, see list of code-decode pairs	9 = Not asked	1 = Correct	0 = Incorrect
		+ (138) NAMES PICTURES: SUITCASE	Data Type: Coded value, Integer, see list of code-decode pairs	9 = Not asked	1 = Correct	0 = Incorrect
		+ (138) NAMES PICTURES: BAROMETER	Data Type: Coded value, Integer, see list of code-decode pairs	9 = Not asked	1 = Correct	0 = Incorrect
		+ (138) NAMES PICTURES: LAMP	Data Type: Coded value, Integer, see list of code-decode pairs	9 = Not asked	1 = Correct	0 = Incorrect
		+ (139) NUMBER OF ANIMALS LISTED	Data Type: Numeric value (can be integer or double, negative or positive)	Limit: 0 : 99
		+ (139) NUMBER OF ANIMALS LISTED: SCORE	Data Type: Numeric value (can be integer or double, negative or positive)	Limit: 0 : 99
		+ (139) NUMBER OF ANIMALS LISTED: TEXT	Data Type: Text (can be very long text e.g. comment)
		+ (140) DEFINES HAMMER	Data Type: Coded value, Integer, see list of code-decode pairs	9 = Not asked	1 = Correct	0 = Incorrect
		+ (141) DEFINES CHEMIST	Data Type: Coded value, Integer, see list of code-decode pairs	9 = Not asked	1 = Correct	0 = Incorrect
		+ (142) DEFINES BRIDGE	Data Type: Coded value, Integer, see list of code-decode pairs	0 = Incorrect	1 = Partly correct	2 = Correct	9 = Not asked
		+ (143) DEFINES OPINION	Data Type: Coded value, Integer, see list of code-decode pairs	0 = Incorrect	1 = Partly correct	2 = Correct	9 = Not asked
		+ (144) REPETITION	Data Type: Coded value, Integer, see list of code-decode pairs	9 = Not asked	1 = Correct	0 = Incorrect
		+ (145) DESCRIPTION	Data Type: Coded value, Integer, see list of code-decode pairs	0 = No response	1 = Names objects	2 = Appropriate	3 = Adequate	8 = Doesn	9 = Not asked
		+ (146) RECALLS OBJECTS	Data Type: Numeric value (can be integer or double, negative or positive)	Limit: 0 : 99
		+ (146) RECALLS OBJECTS: SHOE	Data Type: Coded value, Integer, see list of code-decode pairs	9 = Not asked	1 = Correct	0 = Incorrect
		+ (146) RECALLS OBJECTS: TYPEWRITER	Data Type: Coded value, Integer, see list of code-decode pairs	9 = Not asked	1 = Correct	0 = Incorrect
		+ (146) RECALLS OBJECTS: SCALES	Data Type: Coded value, Integer, see list of code-decode pairs	9 = Not asked	1 = Correct	0 = Incorrect
		+ (146) RECALLS OBJECTS: SUITCASE	Data Type: Coded value, Integer, see list of code-decode pairs	9 = Not asked	1 = Correct	0 = Incorrect
		+ (146) RECALLS OBJECTS: BAROMETER	Data Type: Coded value, Integer, see list of code-decode pairs	9 = Not asked	1 = Correct	0 = Incorrect
		+ (146) RECALLS OBJECTS: LAMP	Data Type: Coded value, Integer, see list of code-decode pairs	9 = Not asked	1 = Correct	0 = Incorrect
		+ (147) RECOGNISES PICTURES	Data Type: Coded value, Integer, see list of code-decode pairs	9 = Not asked	1 = Correct	0 = Incorrect
		+ (147) RECOGNISES PICTURES: SHOE	Data Type: Coded value, Integer, see list of code-decode pairs	9 = Not asked	1 = Correct	0 = Incorrect
		+ (147) RECOGNISES PICTURES: TYPEWRITER	Data Type: Coded value, Integer, see list of code-decode pairs	9 = Not asked	1 = Correct	0 = Incorrect
		+ (147) RECOGNISES PICTURES: SCALES	Data Type: Coded value, Integer, see list of code-decode pairs	9 = Not asked	1 = Correct	0 = Incorrect
		+ (147) RECOGNISES PICTURES: SUITCASE	Data Type: Coded value, Integer, see list of code-decode pairs	9 = Not asked	1 = Correct	0 = Incorrect
		+ (147) RECOGNISES PICTURES: BAROMETER	Data Type: Coded value, Integer, see list of code-decode pairs	9 = Not asked	1 = Correct	0 = Incorrect
		+ (147) RECOGNISES PICTURES: LAMP	Data Type: Coded value, Integer, see list of code-decode pairs	9 = Not asked	1 = Correct	0 = Incorrect
		+ (148) REMEMBERS WW1 DATE	Data Type: Coded value, Integer, see list of code-decode pairs	9 = Not asked	1 = Correct	0 = Incorrect
		+ (149) REMEMBERS WW2 DATE	Data Type: Coded value, Integer, see list of code-decode pairs	9 = Not asked	1 = Correct	0 = Incorrect
		+ (150) REMEMBERS HITLER	Data Type: Coded value, Integer, see list of code-decode pairs	9 = Not asked	1 = Correct	0 = Incorrect
		+ (151) REMEMBERS STALIN	Data Type: Coded value, Integer, see list of code-decode pairs	9 = Not asked	1 = Correct	0 = Incorrect
		+ (152) REMEMBERS MAE WEST	Data Type: Coded value, Integer, see list of code-decode pairs	9 = Not asked	1 = Correct	0 = Incorrect
		+ (153) REMEMBERS LINDBERGH	Data Type: Coded value, Integer, see list of code-decode pairs	9 = Not asked	1 = Correct	0 = Incorrect
		+ (154) KNOWS MONARCH	Data Type: Coded value, Integer, see list of code-decode pairs	9 = Not asked	1 = Correct	0 = Incorrect
		+ (155) KNOWS HEIR TO THRONE	Data Type: Coded value, Integer, see list of code-decode pairs	9 = Not asked	1 = Correct	0 = Incorrect
		+ (156) KNOWS PRIME MINISTER	Data Type: Coded value, Integer, see list of code-decode pairs	9 = Not asked	1 = Correct	0 = Incorrect
		+ (157) KNOWS RECENT NEWS ITEM	Data Type: Coded value, Integer, see list of code-decode pairs	9 = Not asked	1 = Correct	0 = Incorrect
		+ (158) REGISTERS OBJECTS	Data Type: Coded value, Integer, see list of code-decode pairs	9 = Not asked	1 = Correct	0 = Incorrect
		+ (158) REGISTERS OBJECTS 1: APPLE	Data Type: Coded value, Integer, see list of code-decode pairs	9 = Not asked	1 = Correct	0 = Incorrect
		+ (158) REGISTERS OBJECTS 2: TABLE	Data Type: Coded value, Integer, see list of code-decode pairs	9 = Not asked	1 = Correct	0 = Incorrect
		+ (158) REGISTERS OBJECTS 3: PENNY	Data Type: Coded value, Integer, see list of code-decode pairs	9 = Not asked	1 = Correct	0 = Incorrect
		+ (158) REGISTERS OBJECTS: REPEATS	Data Type: Coded value, Integer, see list of code-decode pairs	9 = Not asked	1 = Correct	0 = Incorrect
		+ (159) COUNTING BACKWARDS	Data Type: Coded value, Integer, see list of code-decode pairs	0 = > two errors	1 = One error	2 = Correct	9 = Not asked
		+ (160) SUBTRACTING SEVENS	Data Type: Numeric value (can be integer or double, negative or positive)	Limit: 0 : 9
		+ (160A) SPELL BACKWARD	Description: Spell 'Word' Backwords.Data Type: Numeric value (can be integer or double, negative or positive)	Limit: 0 : 9
		+ (161) RECALLS OBJECTS	Data Type: Numeric value (can be integer or double, negative or positive)
		+ (161) RECALLS OBJECTS 1: APPLE	Data Type: Coded value, Integer, see list of code-decode pairs	9 = Not asked	1 = Correct	0 = Incorrect
		+ (161) RECALLS OBJECTS 2: TABLE	Data Type: Coded value, Integer, see list of code-decode pairs	9 = Not asked	1 = Correct	0 = Incorrect
		+ (161) RECALLS OBJECTS 3: PENNY	Data Type: Coded value, Integer, see list of code-decode pairs	9 = Not asked	1 = Correct	0 = Incorrect
CAMDEX	COGNITIVE EXAM 162-187	+ COGNITIVE EXAM 162-187	Data Type: Coded value, Integer, see list of code-decode pairs	0 = Not done	1 = Done - not relevent	2 = Done	3 = MMSE only	9 = Not Asked
		+ (162) READING COMPREHENSION 1	Data Type: Coded value, Integer, see list of code-decode pairs	9 = Not asked	1 = Correct	0 = Incorrect
		+ (163) READING COMPREHENSION 2	Data Type: Coded value, Integer, see list of code-decode pairs	9 = Not asked	1 = Correct	0 = Incorrect
		+ (164) DRAWS PENTAGON	Data Type: Coded value, Integer, see list of code-decode pairs	9 = Not asked	1 = Correct	0 = Incorrect
		+ (165) DRAWS SPIRAL	Data Type: Coded value, Integer, see list of code-decode pairs	9 = Not asked	1 = Correct	0 = Incorrect
		+ (166) DRAWS HOUSE	Data Type: Coded value, Integer, see list of code-decode pairs	9 = Not asked	1 = Correct	0 = Incorrect
		+ (167) CLOCK DRAWING	Data Type: Numeric value (can be integer or double, negative or positive)	Limit: 0 : 9
		+ (167) CLOCK DRAWING: CIRCLE	Data Type: Coded value, Integer, see list of code-decode pairs	9 = Not asked	1 = Correct	0 = Incorrect
		+ (167) CLOCK DRAWING: NUMBERS	Data Type: Coded value, Integer, see list of code-decode pairs	9 = Not asked	1 = Correct	0 = Incorrect
		+ (167) CLOCK DRAWING: TIME	Data Type: Coded value, Integer, see list of code-decode pairs	9 = Not asked	1 = Correct	0 = Incorrect
		+ (168) WRITES A SENTENCE	Data Type: Coded value, Integer, see list of code-decode pairs	9 = Not asked	1 = Correct	0 = Incorrect
		+ (169) PRAXIS - PAPER	Data Type: Numeric value (can be integer or double, negative or positive)	Limit: 0 : 9
		+ (169) PRAXIS - PAPER: RIGHT HAND	Data Type: Coded value, Integer, see list of code-decode pairs	9 = Not asked	1 = Correct	0 = Incorrect
		+ (169) PRAXIS - PAPER: FOLDS	Data Type: Coded value, Integer, see list of code-decode pairs	9 = Not asked	1 = Correct	0 = Incorrect
		+ (169) PRAXIS - PAPER: ON LAP	Data Type: Coded value, Integer, see list of code-decode pairs	9 = Not asked	1 = Correct	0 = Incorrect
		+ (170) PRAXIS - ENVELOPE	Data Type: Coded value, Integer, see list of code-decode pairs	9 = Not asked	1 = Correct	0 = Incorrect
		+ (171) DICTATION	Data Type: Coded value, Integer, see list of code-decode pairs	0 = Incorrect	1 = Poor	2 = Correct	9 = Not asked
		+ (172) MIME - WAVE	Data Type: Coded value, Integer, see list of code-decode pairs	9 = Not asked	1 = Correct	0 = Incorrect
		+ (173) MIME - SCISSORS	Data Type: Coded value, Integer, see list of code-decode pairs	0 = Incorrect	1 = Poor	2 = Correct	9 = Not asked
		+ (174) MIME - BRUSHING TEETH	Data Type: Coded value, Integer, see list of code-decode pairs	9 = Not asked	1 = Correct	0 = Incorrect
		+ (175) IDENTIFIES COIN	Data Type: Numeric value (can be integer or double, negative or positive)	Limit: 0 : 9
		+ (176) ADDS UP MONEY	Data Type: Coded value, Integer, see list of code-decode pairs	9 = Not asked	1 = Correct	0 = Incorrect
		+ (177) SUBTRACTS MONEY	Data Type: Coded value, Integer, see list of code-decode pairs	9 = Not asked	1 = Correct	0 = Incorrect
		+ (178) RECALLS ADDRESS	Data Type: Numeric value (can be integer or double, negative or positive)	Limit: 0 : 9
		+ (178) RECALLS ADDRESS: JOHN	Data Type: Coded value, Integer, see list of code-decode pairs	9 = Not asked	1 = Correct	0 = Incorrect
		+ (178) RECALLS ADDRESS: BROWN	Data Type: Coded value, Integer, see list of code-decode pairs	9 = Not asked	1 = Correct	0 = Incorrect
		+ (178) RECALLS ADDRESS: D42	Data Type: Coded value, Integer, see list of code-decode pairs	9 = Not asked	1 = Correct	0 = Incorrect
		+ (178) RECALLS ADDRESS: WEST	Data Type: Coded value, Integer, see list of code-decode pairs	9 = Not asked	1 = Correct	0 = Incorrect
		+ (178) RECALLS ADDRESS: BEDFORD	Data Type: Coded value, Integer, see list of code-decode pairs	9 = Not asked	1 = Correct	0 = Incorrect
		+ (179) SIMILARITIES - FRUIT	Data Type: Numeric value (can be integer or double, negative or positive)	Limit: 0 : 9
		+ (179) SIMILARITIES - FRUIT: TEXT	Data Type: Text (can be very long text e.g. comment)
		+ (180) SIMILARITIES - CLOTHING	Data Type: Numeric value (can be integer or double, negative or positive)	Limit: 0 : 9
		+ (180) SIMILARITIES - CLOTHING: TEXT	Data Type: Text (can be very long text e.g. comment)
		+ (181) SIMILARITIES - FURNITURE	Data Type: Numeric value (can be integer or double, negative or positive)	Limit: 0 : 9
		+ (181) SIMILARITIES - FURNITURE: TEXT	Data Type: Text (can be very long text e.g. comment)
		+ (182) SIMILARITIES - LIFE	Data Type: Numeric value (can be integer or double, negative or positive)	Limit: 0 : 9
		+ (182) SIMILARITIES - LIFE: TEXT	Data Type: Text (can be very long text e.g. comment)
		+ (183) RECOGNISES FAMOUS PEOPLE	Data Type: Numeric value (can be integer or double, negative or positive)	Limit: 0 : 9
		+ (184) RECOGNISES OBJECTS	Data Type: Numeric value (can be integer or double, negative or positive)	Limit: 0 : 9
		+ (184) RECOGNISES OBJECTS: SPECTACLES	Data Type: Coded value, Integer, see list of code-decode pairs	9 = Not asked	1 = Correct	0 = Incorrect
		+ (184) RECOGNISES OBJECTS: SHOE	Data Type: Coded value, Integer, see list of code-decode pairs	9 = Not asked	1 = Correct	0 = Incorrect
		+ (184) RECOGNISES OBJECTS: PURSE	Data Type: Coded value, Integer, see list of code-decode pairs	9 = Not asked	1 = Correct	0 = Incorrect
		+ (184) RECOGNISES OBJECTS: CUP	Data Type: Coded value, Integer, see list of code-decode pairs	9 = Not asked	1 = Correct	0 = Incorrect
		+ (184) RECOGNISES OBJECTS: TELEPHONE	Data Type: Coded value, Integer, see list of code-decode pairs	9 = Not asked	1 = Correct	0 = Incorrect
		+ (184) RECOGNISES OBJECTS: PIPE	Data Type: Coded value, Integer, see list of code-decode pairs	9 = Not asked	1 = Correct	0 = Incorrect
		+ (185) RECOGNISE PERSON	Data Type: Coded value, Integer, see list of code-decode pairs	9 = Not asked	1 = Correct	0 = Incorrect
		+ (186) ABLE TO GUESS TIME	Data Type: Coded value, Integer, see list of code-decode pairs	9 = Not asked	1 = Correct	0 = Incorrect
		+ (187) PATIENT	Data Type: Numeric value (can be integer or double, negative or positive)
		+ ACTUAL DURATION OF INTERVIEW	Data Type: Numeric value (can be integer or double, negative or positive)
		+ HANDED	Data Type: Coded value, Integer, see list of code-decode pairs	1= Left	2= Right	3= Ambidextrous	8=Not Known	9=Not Asked
CAMDEX	INTERVIEWER OBS 188-212	+ INTERVIEWER OBS. 188-212	Data Type: Coded value, Integer, see list of code-decode pairs below	2 = Done	1 = Done - not relevent	0 = Not done	9 = Not Asked
		+ (188) SELF-NEGLECT	Data Type: Coded value, Integer, see list of code-decode pairs	9 = Not asked	1 = Correct	0 = Incorrect
		+ (189) UNCOOPERATIVE	Data Type: Coded value, Integer, see list of code-decode pairs	9 = Not asked	1 = Correct	0 = Incorrect
		+ (190) SUSPICIOUSNESS	Data Type: Coded value, Integer, see list of code-decode pairs	9 = Not asked	1 = Correct	0 = Incorrect
		+ (191) HOSTILE OR IRRITABLE	Data Type: Coded value, Integer, see list of code-decode pairs	9 = Not asked	1 = Correct	0 = Incorrect
		+ (192) SILLY BEHAVIOUR	Data Type: Coded value, Integer, see list of code-decode pairs	9 = Not asked	1 = Correct	0 = Incorrect
		+ (193) SLOW OR UNDERACTIVE	Data Type: Coded value, Integer, see list of code-decode pairs	9 = Not asked	1 = Correct	0 = Incorrect
		+ (194) RESTLESS	Data Type: Coded value, Integer, see list of code-decode pairs	9 = Not asked	1 = Correct	0 = Incorrect
		+ (195) ANXIOUS OR FEARFUL	Data Type: Coded value, Integer, see list of code-decode pairs	9 = Not asked	1 = Correct	0 = Incorrect
		+ (196) DEPRESSED MOOD	Data Type: Coded value, Integer, see list of code-decode pairs	9 = Not asked	1 = Correct	0 = Incorrect
		+ (197) LABILE MOOD	Data Type: Coded value, Integer, see list of code-decode pairs	9 = Not asked	1 = Correct	0 = Incorrect
		+ (198) FLAT AFFECT	Data Type: Coded value, Integer, see list of code-decode pairs	9 = Not asked	1 = Correct	0 = Incorrect
		+ (199) HALLUCINATING	Data Type: Coded value, Integer, see list of code-decode pairs	9 = Not asked	1 = Correct	0 = Incorrect
		+ (200) RAPID SPEECH	Data Type: Coded value, Integer, see list of code-decode pairs	9 = Not asked	1 = Correct	0 = Incorrect
		+ (201) SLOW SPEECH	Data Type: Coded value, Integer, see list of code-decode pairs	9 = Not asked	1 = Correct	0 = Incorrect
		+ (202) RESTRICTED QTY. OF SPEECH	Data Type: Coded value, Integer, see list of code-decode pairs	9 = Not asked	1 = Correct	0 = Incorrect
		+ (203) RAMBLING SPEECH	Data Type: Coded value, Integer, see list of code-decode pairs	9 = Not asked	1 = Correct	0 = Incorrect
		+ (204) SLURRED SPEECH	Data Type: Coded value, Integer, see list of code-decode pairs	9 = Not asked	1 = Correct	0 = Incorrect
		+ (205) PERSEVERATION	Data Type: Coded value, Integer, see list of code-decode pairs	9 = Not asked	1 = Correct	0 = Incorrect
		+ (206) LACK OF INSIGHT	Data Type: Coded value, Integer, see list of code-decode pairs	9 = Not asked	1 = Correct	0 = Incorrect
		+ (207) CLOUDING OF CONCIOUSNESS	Data Type: Coded value, Integer, see list of code-decode pairs	9 = Not asked	1 = Correct	0 = Incorrect
		+ (208) PECULIAR USE OF TERMS	Data Type: Coded value, Integer, see list of code-decode pairs	9 = Not asked	1 = Correct	0 = Incorrect
		+ (209) SPEAKS TO SELF	Data Type: Coded value, Integer, see list of code-decode pairs	9 = Not asked	1 = Correct	0 = Incorrect
		+ (210) IMPAIRED ATTENTION	Data Type: Coded value, Integer, see list of code-decode pairs	9 = Not asked	1 = Correct	0 = Incorrect
		+ (211) IMPAIRED JUDGEMENT	Data Type: Coded value, Integer, see list of code-decode pairs	9 = Not asked	1 = Correct	0 = Incorrect
		+ (212) HYPOCHONDRIACAL PREOCC.	Data Type: Coded value, Integer, see list of code-decode pairs	9 = Not asked	1 = Correct	0 = Incorrect
CAMDEX	PHYSICAL EXAM 213-234	+ PHYSICAL EXAM 213-234	Data Type: Coded value, Integer, see list of code-decode pairs	2 = Done	1 = Done - not relevent	0 = Not done	9 = Not Asked
		+ (213) BLOOD PRESSURE	Data Type: Coded value, Integer, see list of code-decode pairs	0 = Normal	1 = Abnormal	9 = Not Asked
		+ (213) BLOOD PRESSURE: SYSTOLIC	Data Type: Numeric value (can be integer or double, negative or positive)	Unit: mmHg	Limit: 0 : 999
		+ (213) BLOOD PRESSURE: DIASTOLIC	Data Type: Numeric value (can be integer or double, negative or positive)	Unit: mmHg	Limit: 0 : 999
		+ (215) TENDON REFLEXES	Data Type: Coded value, Integer, see list of code-decode pairs	9 = Not asked	1 = Correct	0 = Incorrect
		+ (216) PLANTAR REFLEXES	Data Type: Coded value, Integer, see list of code-decode pairs	0 = Normal	1 = Extensor L	2 = Extensor R	3 = Both extensor	9 = Not asked
		+ (217) HEMIPARESIS	Data Type: Coded value, Integer, see list of code-decode pairs	0 = None	1 = Left	2 = Right	3 = Both	9 = Not asked
		+ (218) GAIT	Data Type: Coded value, Integer, see list of code-decode pairs	0 = Normal	1 = Wide based	2 = Other	9 = Not asked
		+ (218) GAIT: TEXT	Data Type: Text (can be very long text e.g. comment)
		+ (219) MOBILITY	Data Type: Coded value, Integer, see list of code-decode pairs	0 = Normal	1 = Needs aid	2 = Needs person	9 = Not asked
		+ (220) DEAFNESS	Data Type: Coded value, Integer, see list of code-decode pairs	0 = Normal	1 = Needs aid	2 = Needs person	9 = Not asked
		+ (221) VISUAL DEFECT	Data Type: Coded value, Integer, see list of code-decode pairs	0 = Normal	1 = Needs aid	2 = Needs person	9 = Not asked
		+ (222) TREMOR	Data Type: Coded value, Integer, see list of code-decode pairs	0 = Normal	1 = Needs aid	2 = Needs person	9 = Not asked
		+ (223) MANUAL DIFFICULTY	Data Type: Coded value, Integer, see list of code-decode pairs	9 = Not asked	1 = Correct	0 = Incorrect
		+ (224) ABNORMAL EYE MOVEMENTS	Data Type: Coded value, Integer, see list of code-decode pairs	9 = Not asked	1 = Correct	0 = Incorrect
		+ (225) SHORTNESS OF BREATH	Data Type: Coded value, Integer, see list of code-decode pairs	9 = Not asked	1 = Correct	0 = Incorrect
		+ (226) FULL BLOOD COUNT	Data Type: Coded value, Integer, see list of code-decode pairs	9 = Not asked	1 = Correct	0 = Incorrect
		+ (227) B12 OR FOLATE	Data Type: Coded value, Integer, see list of code-decode pairs	9 = Not asked	1 = Correct	0 = Incorrect
		+ (228) THYROID FUNCTION TESTS	Data Type: Coded value, Integer, see list of code-decode pairs	9 = Not asked	1 = Correct	0 = Incorrect
		+ (229) UREA AND ELECTROLYTES	Data Type: Coded value, Integer, see list of code-decode pairs	9 = Not asked	1 = Correct	0 = Incorrect
		+ (230) SKULL XRAY OR SPECT SCAN	Data Type: Coded value, Integer, see list of code-decode pairs	9 = Not asked	1 = Correct	0 = Incorrect
		+ (231) LIVER FUNCTION TESTS	Data Type: Coded value, Integer, see list of code-decode pairs	9 = Not asked	1 = Correct	0 = Incorrect
		+ (232) CT OR MRI SCAN	Data Type: Coded value, Integer, see list of code-decode pairs	9 = Not asked	1 = Correct	0 = Incorrect
		+ (233) VDRL	Data Type: Coded value, Integer, see list of code-decode pairs	9 = Not asked	1 = Correct	0 = Incorrect
		+ (234) CAUSES OF DEMENTIA EXCLUDED	Data Type: Coded value, Integer, see list of code-decode pairs	0 = Yes	1 = No	9 = Not asked
		+ SUBJECT ON MEDICATION	Data Type: Coded value, Integer, see list of code-decode pairs	0 = Yes	1 = No	9 = Not asked
		+ SUBJECT ON MEDICATION: TEXT	Data Type: Coded value, Integer, see list of code-decode pairs	0 = Yes	1 = No	9 = Not asked
		+ COMMENTS	Data Type: Coded value, Integer, see list of code-decode pairs	0 = No	1 = Yes	9 = Not Asked
		+ COMMENTS: TEXT	Data Type: Text (can be very long text e.g. comment)
CAMDEX	DIAGNOSIS 334-351	+ DIAGNOSIS 334-339	Data Type: Coded value, Integer, see list of code-decode pairs	2 = Done	1 = Done - not relevent	0 = Not done	9 = Not Asked
		+ PRIMARY PSYCHIATRIC DIAGNOSES	Data Type: Coded value, Integer, see list of code-decode pairs	0 = Absent	1 = Present	9 = Not Asked
		+ SDAT	Data Type: Coded value, Integer, see list of code-decode pairs	0 = Absent	1 = Present	9 = Not Asked
		+ MID/ISCHAEMIA	Data Type: Coded value, Integer, see list of code-decode pairs	0 = Absent	1 = Present	9 = Not Asked
		+ DEPRESSIVE ILLNESS	Data Type: Coded value, Integer, see list of code-decode pairs	0 = Absent	1 = Present	9 = Not Asked
		+ NORM PRES HYDROCEPHALUS	Data Type: Coded value, Integer, see list of code-decode pairs	0 = Absent	1 = Present	9 = Not Asked
		+ SECONDARY DEMENTIA	Data Type: Coded value, Integer, see list of code-decode pairs	0 = Absent	1 = Present	9 = Not Asked
		+ CLOUDED/DELIRIOUS	Data Type: Coded value, Integer, see list of code-decode pairs	0 = Absent	1 = Present	9 = Not Asked
		+ DEMENTIA + CLOUDED	Data Type: Coded value, Integer, see list of code-decode pairs	0 = Absent	1 = Present	9 = Not Asked
		+ PARANOID/PARAPHRENIC	Data Type: Coded value, Integer, see list of code-decode pairs	0 = Absent	1 = Present	9 = Not Asked
		+ ANXIETY/PHOBIC	Data Type: Coded value, Integer, see list of code-decode pairs	0 = Absent	1 = Present	9 = Not Asked
		+ OTHER	Data Type: Coded value, Integer, see list of code-decode pairs	0 = Absent	1 = Present	9 = Not Asked
		+ OTHER: TEXT	Data Type: Coded value, Integer, see list of code-decode pairs	0 = Absent	1 = Present	9 = Not Asked
		+ SECONDARY DIAGNOSIS	Data Type: Coded value, Integer, see list of code-decode pairs	0 = Absent	1 = Present	9 = Not Asked
		+ NONE	Data Type: Coded value, Integer, see list of code-decode pairs	0 = Absent	1 = Present	9 = Not Asked
		+ MID	Data Type: Coded value, Integer, see list of code-decode pairs	0 = Absent	1 = Present	9 = Not Asked
		+ SDAT + MID	Data Type: Coded value, Integer, see list of code-decode pairs	0 = Absent	1 = Present	9 = Not Asked
		+ CLOUDED + SDAT	Data Type: Coded value, Integer, see list of code-decode pairs	0 = Absent	1 = Present	9 = Not Asked
		+ CLOUDED + MID	Data Type: Coded value, Integer, see list of code-decode pairs	0 = Absent	1 = Present	9 = Not Asked
		+ CLOUDED + DEMENTIA	Data Type: Coded value, Integer, see list of code-decode pairs	0 = Absent	1 = Present	9 = Not Asked
		+ SEVERITY OF DEMENTIA	Data Type: Coded value, Integer, see list of code-decode pairs	0 = None	1 = Minimal	2 = Mild	3 = Moderate	4 = Severe	9 = Not Asked
		+ SEVERITY OF DEPRESSION	Data Type: Coded value, Integer, see list of code-decode pairs	0 = None	1 = Minimal	2 = Mild	3 = Moderate	4 = Severe	9 = Not Asked
		+ PERSONALITY	Data Type: Coded value, Integer, see list of code-decode pairs	0 = Adequate	1 = Not adequate	9 = Not Asked
		+ RECENT ACUTE PHYSICAL ILLNESS	Data Type: Coded value, Integer, see list of code-decode pairs	1 = Yes	0 = No	9 = Not Asked
		+ RECENT ACUTE PHYSICAL ILLNESS: TEXT	Data Type: Text (can be very long text e.g. comment)
		+ OTHER MEDICAL DIAGNOSIS 1	Data Type: Coded value, Integer, see list of code-decode pairs	1 = Yes	0 = No	9 = Not Asked
		+ OTHER MEDICAL DIAGNOSIS 1: TEXT	Data Type: Text (can be very long text e.g. comment)
		+ OTHER MEDICAL DIAGNOSIS 2	Data Type: Coded value, Integer, see list of code-decode pairs	1 = Yes	0 = No	9 = Not Asked
		+ OTHER MEDICAL DIAGNOSIS 2: TEXT	Data Type: Text (can be very long text e.g. comment)
		+ OTHER MEDICAL DIAGNOSIS 3	Data Type: Coded value, Integer, see list of code-decode pairs	1 = Yes	0 = No	9 = Not Asked
		+ OTHER MEDICAL DIAGNOSIS 3: TEXT	Data Type: Text (can be very long text e.g. comment)
		+ OTHER MEDICAL DIAGNOSIS 4	Data Type: Coded value, Integer, see list of code-decode pairs	1 = Yes	0 = No	9 = Not Asked
		+ OTHER MEDICAL DIAGNOSIS 4: TEXT	Data Type: Text (can be very long text e.g. comment)
		+ OTHER MEDICAL DIAGNOSIS 5	Data Type: Coded value, Integer, see list of code-decode pairs	1 = Yes	0 = No	9 = Not Asked
		+ OTHER MEDICAL DIAGNOSIS 5: TEXT	Data Type: Text (can be very long text e.g. comment)
		+ OTHER MEDICAL DIAGNOSIS 6	Data Type: Coded value, Integer, see list of code-decode pairs	1 = Yes	0 = No	9 = Not Asked
		+ OTHER MEDICAL DIAGNOSIS 6: TEXT	Data Type: Text (can be very long text e.g. comment)
		+ OTHER MEDICAL DIAGNOSIS 7	Data Type: Coded value, Integer, see list of code-decode pairs	1 = Yes	0 = No	9 = Not Asked
		+ OTHER MEDICAL DIAGNOSIS 7: TEXT	Data Type: Text (can be very long text e.g. comment)
		+ OTHER MEDICAL DIAGNOSIS 8	Data Type: Coded value, Integer, see list of code-decode pairs	1 = Yes	0 = No	9 = Not Asked
		+ OTHER MEDICAL DIAGNOSIS 8: TEXT	Data Type: Text (can be very long text e.g. comment)
		+ OTHER MEDICAL DIAGNOSIS 9	Data Type: Coded value, Integer, see list of code-decode pairs	1 = Yes	0 = No	9 = Not Asked
		+ OTHER MEDICAL DIAGNOSIS 9: TEXT	Data Type: Text (can be very long text e.g. comment)
		+ OTHER MEDICAL DIAGNOSIS 10	Data Type: Coded value, Integer, see list of code-decode pairs	1 = Yes	0 = No	9 = Not Asked
		+ OTHER MEDICAL DIAGNOSIS 10: TEXT	Data Type: Text (can be very long text e.g. comment)
		+ OTHER MEDICAL DIAGNOSIS 11	Data Type: Coded value, Integer, see list of code-decode pairs	1 = Yes	0 = No	9 = Not Asked
		+ OTHER MEDICAL DIAGNOSIS 11: TEXT	Data Type: Text (can be very long text e.g. comment)
		+ OTHER MEDICAL DIAGNOSIS 12	Data Type: Coded value, Integer, see list of code-decode pairs	1 = Yes	0 = No	9 = Not Asked
		+ OTHER MEDICAL DIAGNOSIS 12: TEXT	Data Type: Text (can be very long text e.g. comment)
CAMDEX	NART	+ NART ERRORS	Data Type: Numeric value (can be integer or double, negative or positive)
		+ PREDICTED FULL SCALE IQ	Data Type: Numeric value (can be integer or double, negative or positive)
		+ PREDICTED VERBAL IQ	Data Type: Numeric value (can be integer or double, negative or positive)
		+ PREDICTED PERFORMANCE IQ	Data Type: Numeric value (can be integer or double, negative or positive)
CAMDEX	DEFINITIVE DURATIONS	+ BEHAVIOUR CHANGE DURATION	Data Type: Coded value, Integer, see list of code-decode pairs	1 = Yes	0 = No	9 = Not Asked
		+ LAST NORMAL DURATION	Data Type: Coded value, Integer, see list of code-decode pairs	1 = Yes	0 = No	9 = Not Asked
CAMDEX	SMOKING	+ SMOKING	Data Type: Coded value, Integer, see list of code-decode pairs	0 = Never smoked	1 = Current	2 = Stopped	9 = Not Asked
		+ SMOKING: TEXT	Data Type: Numeric value (can be integer or double, negative or positive)
		+ PIPES OR CIGARS	Data Type: Coded value, Integer, see list of code-decode pairs	0 = None	1 = Occasional	2 = Frequent	9 = Not Asked
		+ CIGARETTES	Data Type: Coded value, Integer, see list of code-decode pairs	0 = No	1 = Yes	9 = Not Asked
		+ CIGARETTES: NO. PER DAY	Data Type: Numeric value (can be integer or double, negative or positive)
		+ CIGARETTES: NO. PER WEEK	Data Type: Numeric value (can be integer or double, negative or positive)
		+ CIGARETTES: NO. PER YEAR	Data Type: Numeric value (can be integer or double, negative or positive)
		+ TWO YEARS AGO	Data Type: Coded value, Integer, see list of code-decode pairs	0 = No	1 = >20 per day	2 = 20 per day	3 = 10 per day	4 = Occasional	5 = Mostly pipe/cigar	9 = Not Asked
		+ TEN YEARS AGO	Data Type: Coded value, Integer, see list of code-decode pairs	0 = No	1 = >20 per day	2 = 20 per day	3 = 10 per day	4 = Occasional	5 = Mostly pipe/cigar	9 = Not Asked
		+ TWENTY YEARS AGO	Data Type: Coded value, Integer, see list of code-decode pairs	0 = No	1 = >20 per day	2 = 20 per day	3 = 10 per day	4 = Occasional	5 = Mostly pipe/cigar	9 = Not Asked
		+ THIRTY YEARS AGO	Data Type: Coded value, Integer, see list of code-decode pairs	0 = No	1 = >20 per day	2 = 20 per day	3 = 10 per day	4 = Occasional	5 = Mostly pipe/cigar	9 = Not Asked
		+ AGE STARTED CIGARETTES	Data Type: Numeric value (can be integer or double, negative or positive)
		+ TEA PER DAY	Data Type: Numeric value (can be integer or double, negative or positive)
		+ COFFEE PER DAY	Data Type: Numeric value (can be integer or double, negative or positive)
		+ COFFEE PER DAY: TEXT	Data Type: Text (can be very long text e.g. comment)
		+ ALCOHOL IN PAST 12 MONTHS	Data Type: Coded value, Integer, see list of code-decode pairs	0 = None	1 = >2 per day	2 = Daily	3 = 3-4 per week	4 = 1-2 per week	5 = 1-3 per month	6 = Special occasions	9 = Not Asked
		+ AVERAGE PER WEEK	Data Type: Numeric value (can be integer or double, negative or positive)
		+ COMPARED TO 5 YEARS AGO	Data Type: Coded value, Integer, see list of code-decode pairs	0 = Less	1 = Same	2 = More	9 = Not Asked
		+ NON-DRINKER ALMOST ALWAYS	Data Type: Coded value, Integer, see list of code-decode pairs	0 = No	1 = Yes	9 = Not Asked
	GDS	+ SATISFIED WITH LIFE	Data Type: Coded value, Integer, see list of code-decode pairs	1 = Yes	0 = No	9 = Not Asked
		+ ACTIVITIES DROPPED	Data Type: Coded value, Integer, see list of code-decode pairs	1 = Yes	0 = No	9 = Not Asked
		+ EMPTY LIFE	Data Type: Coded value, Integer, see list of code-decode pairs	1 = Yes	0 = No	9 = Not Asked
		+ OFTEN BORED	Data Type: Coded value, Integer, see list of code-decode pairs	1 = Yes	0 = No	9 = Not Asked
		+ HOPEFUL	Data Type: Coded value, Integer, see list of code-decode pairs	1 = Yes	0 = No	9 = Not Asked
		+ BOTHERED BY THOUGHTS	Data Type: Coded value, Integer, see list of code-decode pairs	1 = Yes	0 = No	9 = Not Asked
		+ GOOD SPIRITS	Data Type: Coded value, Integer, see list of code-decode pairs	1 = Yes	0 = No	9 = Not Asked
		+ AFRAID	Data Type: Coded value, Integer, see list of code-decode pairs	1 = Yes	0 = No	9 = Not Asked
		+ HAPPY	Data Type: Coded value, Integer, see list of code-decode pairs	1 = Yes	0 = No	9 = Not Asked
		+ HELPLESS	Data Type: Coded value, Integer, see list of code-decode pairs	1 = Yes	0 = No	9 = Not Asked
		+ RESTLESS	Data Type: Coded value, Integer, see list of code-decode pairs	1 = Yes	0 = No	9 = Not Asked
		+ PREFER TO STAY HOME	Data Type: Coded value, Integer, see list of code-decode pairs	1 = Yes	0 = No	9 = Not Asked
		+ WORRY ABOUT THE FUTURE	Data Type: Coded value, Integer, see list of code-decode pairs	1 = Yes	0 = No	9 = Not Asked
		+ MEMORY PROBLEMS	Data Type: Coded value, Integer, see list of code-decode pairs	1 = Yes	0 = No	9 = Not Asked
		+ WONDERFUL TO BE ALIVE	Data Type: Coded value, Integer, see list of code-decode pairs	1 = Yes	0 = No	9 = Not Asked
		+ OFTEN DOWNHEARTED	Data Type: Coded value, Integer, see list of code-decode pairs	1 = Yes	0 = No	9 = Not Asked
		+ FEEL WORTHLESS	Data Type: Coded value, Integer, see list of code-decode pairs	1 = Yes	0 = No	9 = Not Asked
		+ WORRY ABOUT THE PAST	Data Type: Coded value, Integer, see list of code-decode pairs	1 = Yes	0 = No	9 = Not Asked
		+ FIND LIFE EXCITING	Data Type: Coded value, Integer, see list of code-decode pairs	1 = Yes	0 = No	9 = Not Asked
		+ HARD TO START NEW PROJECTS	Data Type: Coded value, Integer, see list of code-decode pairs	1 = Yes	0 = No	9 = Not Asked
		+ FULL OF ENERGY	Data Type: Coded value, Integer, see list of code-decode pairs	1 = Yes	0 = No	9 = Not Asked
		+ FEEL SITUATION HOPELESS	Data Type: Coded value, Integer, see list of code-decode pairs	1 = Yes	0 = No	9 = Not Asked
		+ MOST PEOPLE BETTER OFF	Data Type: Coded value, Integer, see list of code-decode pairs	1 = Yes	0 = No	9 = Not Asked
		+ FREQUENTLY GET UPSET	Data Type: Coded value, Integer, see list of code-decode pairs	1 = Yes	0 = No	9 = Not Asked
		+ FEEL LIKE CRYING	Data Type: Coded value, Integer, see list of code-decode pairs	1 = Yes	0 = No	9 = Not Asked
		+ TROUBLE CONCENTRATING	Data Type: Coded value, Integer, see list of code-decode pairs	1 = Yes	0 = No	9 = Not Asked
		+ ENJOY GETTING UP A.M.	Data Type: Coded value, Integer, see list of code-decode pairs	1 = Yes	0 = No	9 = Not Asked
		+ AVOID SOCIAL GATHERINGS	Data Type: Coded value, Integer, see list of code-decode pairs	1 = Yes	0 = No	9 = Not Asked
		+ EASY TO MAKE DECISIONS	Data Type: Coded value, Integer, see list of code-decode pairs	1 = Yes	0 = No	9 = Not Asked
		+ MIND AS CLEAR AS ALWAYS	Data Type: Coded value, Integer, see list of code-decode pairs	1 = Yes	0 = No	9 = Not Asked
CAMDEX	CAMDEX SCORES	+ HACHINSKI SCORE	Data Type: Numeric value (can be integer or double, negative or positive)
		+ MINI MENTAL SCORE	Data Type: Numeric value (can be integer or double, negative or positive)
		+ IMC SCORE	Data Type: Numeric value (can be integer or double, negative or positive)
		+ DEMENTIA SCALE OF BLESSED	Data Type: Numeric value (can be integer or double, negative or positive)
		+ DEPRESSION SCALE	Data Type: Numeric value (can be integer or double, negative or positive)
		+ MID SCALE	Data Type: Numeric value (can be integer or double, negative or positive)
		+ ORGANICITY SCORE	Data Type: Numeric value (can be integer or double, negative or positive)
		+ TOTAL CAMCOG SCORE	Data Type: Numeric value (can be integer or double, negative or positive)
		+ CAMCOG ORIENTATION SCORE	Data Type: Numeric value (can be integer or double, negative or positive)
		+ CAMCOG COMPREHENSION SCORE	Data Type: Numeric value (can be integer or double, negative or positive)
		+ CAMCOG EXPRESSION SCORE	Data Type: Numeric value (can be integer or double, negative or positive)
		+ CAMCOG REMOTE MEMORY SCORE	Data Type: Numeric value (can be integer or double, negative or positive)
		+ CAMCOG RECENT MEMORY SCORE	Data Type: Numeric value (can be integer or double, negative or positive)
		+ CAMCOG LEARNING MEMORY SCORE	Data Type: Numeric value (can be integer or double, negative or positive)
		+ CAMCOG ATTENTION SCORE	Data Type: Numeric value (can be integer or double, negative or positive)
		+ CAMCOG PRAXIS SCORE	Data Type: Numeric value (can be integer or double, negative or positive)
		+ CAMCOG CALCULATION SCORE	Data Type: Numeric value (can be integer or double, negative or positive)
		+ CAMCOG ABSTRACT THINKING SCORE	Data Type: Numeric value (can be integer or double, negative or positive)
		+ CAMCOG PERCEPTION SCORE	Data Type: Numeric value (can be integer or double, negative or positive)
		+ GERIATRIC DEPRESSION SCORE	Data Type: Numeric value (can be integer or double, negative or positive)
	CLINICAL BACKGROUND	+ DATE OF EXAMINATION	Date (in the following format dd-mm-YYYY e.g. 01-01-1900)
		+ HEIGHT	Data Type: Numeric value (can be integer or double, negative or positive)
		+ WEIGHT	Data Type: Numeric value (can be integer or double, negative or positive)
		+ WAIST	Data Type: Numeric value (can be integer or double, negative or positive)
		+ HIPS	Data Type: Numeric value (can be integer or double, negative or positive)
		+ BODY MASS INDEX	Data Type: Numeric value (can be integer or double, negative or positive)
		+ MOBILITY	Data Type: Coded value, Integer, see list of code-decode pairs	0 = Normal	1 = Needs aid	2 = Needs person	3 = Wheelchair bound/bed bound	9 = Not Asked
		+ GENERAL CONDITION	Data Type: Coded value, Integer, see list of code-decode pairs	0 = Good	1 = Fair	2 = Self Neglect	9 = Not Asked
		+ CLINICAL ANAEMIA	Data Type: Coded value, Integer, see list of code-decode pairs	1 = Yes	0 = No	9 = Not Asked
		+ THYROID	Data Type: Coded value, Integer, see list of code-decode pairs	0 = Not Palpable	1 = Palpable	9 = Not Asked
		+ THYROID: STATUS	Data Type: Coded value, Integer, see list of code-decode pairs	0 = Normal	1 = Hypothyroid	2 = Hyperthyroid	9 = Not Asked
		+ LYMPHADENOPATHY	Data Type: Coded value, Integer, see list of code-decode pairs	1 = Yes	0 = No	9 = Not Asked
		+ LYMPHADENOPATHY: TEXT	Data Type: Text (can be very long text e.g. comment)
		+ JAUNDICE	Data Type: Coded value, Integer, see list of code-decode pairs	1 = Yes	0 = No	9 = Not Asked
		+ CLUBBING	Data Type: Coded value, Integer, see list of code-decode pairs	1 = Yes	0 = No	9 = Not Asked
		+ CYANOSIS	Data Type: Coded value, Integer, see list of code-decode pairs	0 = None	1 = Peripheral	2 = Central	9 = Not Asked
		+ CLINICALLY EVIDENT ARTHRITIS	Data Type: Coded value, Integer, see list of code-decode pairs	1 = Yes	0 = No	9 = Not Asked
		+ CLINICALLY EVIDENT ARTHRITIS: TEXT	Data Type: Text (can be very long text e.g. comment)
		+ CLINICAL BACKGROUND COMMENT	Data Type: Coded value, Integer, see list of code-decode pairs	1 = Yes	0 = No	9 = Not Asked
		+ CLINICAL BACKGROUND COMMENT: TEXT	Data Type: Text (can be very long text e.g. comment)
	CARDIOVASCULAR SYSTEM	+ CARDIOVASCULAR SYSTEM	Data Type: Coded value, Integer, see list of code-decode pairs	0 = Normal	1 = Abnormal	9 = Not Asked
		+ SYSTOLIC BP LYING	Data Type: Numeric value (can be integer or double, negative or positive)
		+ DIASTOLIC BP LYING	Data Type: Numeric value (can be integer or double, negative or positive)
		+ SYSTOLIC BP STANDING	Data Type: Numeric value (can be integer or double, negative or positive)
		+ DIASTOLIC BP STANDING	Data Type: Numeric value (can be integer or double, negative or positive)
		+ SYSTOLIC POSTURAL CHANGE	Data Type: Numeric value (can be integer or double, negative or positive)
		+ DIASTOLIC POSTURAL CHANGE	Data Type: Numeric value (can be integer or double, negative or positive)
		+ PULSE	Data Type: Coded value, Integer, see list of code-decode pairs	9= Not done	1= Abnormal	0= Normal	3 = Not Asked
		+ PULSE: RATE	Data Type: Numeric value (can be integer or double, negative or positive)
		+ PULSE: CHARACTER	Data Type: Coded value, Integer, see list of code-decode pairs	0 = Normal	1 = Slow Rising	2 = Collapsing	3 = Other	9 = Not Asked
		+ PULSE: RHYTHM	Data Type: Coded value, Integer, see list of code-decode pairs	0= Regularly regular / Normal	1= Regularly irregular	2= Irregular / AF	3= Other	4= Ectopics	9 = Not Asked
		+ JUGULAR VENOUS PRESSURE	Data Type: Coded value, Integer, see list of code-decode pairs	0 = Normal	1 = Raised	9 = Not Asked
		+ JUGULAR VENOUS PRESSURE: LEVEL	Data Type: Numeric value (can be integer or double, negative or positive)
		+ JUGULAR VENOUS PRESSURE: WAVE FORM	Data Type: Coded value, Integer, see list of code-decode pairs	0 = Large a wave	1 = Larage v wave	2 = Cannon wave	3 = Abnormal x descent	4 = Abnormal y descent	5 = Other	9 = Not Asked
		+ APEX BEAT	Data Type: Coded value, Integer, see list of code-decode pairs	0 = Normal	1 = Displaced	2 = Impalpable	9 = Not Asked
		+ APEX BEAT: TEXT	Data Type: Text (can be very long text e.g. comment)
		+ HEART SOUNDS	Data Type: Coded value, Integer, see list of code-decode pairs	0 = Normal	1 = Abnormal	9 = Not Asked
		+ HEART SOUNDS: FIRST	Data Type: Coded value, Integer, see list of code-decode pairs	0 = Normal	1 = Absent	2 = Loud	3 = Soft	4 = Variable	9 = Not Asked
		+ HEART SOUNDS: SECOND	Data Type: Coded value, Integer, see list of code-decode pairs	0 = Normal	1 = Absent	2 = Loud	3 = Single	4 = Wide splitting	5 = Reversed Splitting	6 = Soft	9 = Not Asked
		+ HEART SOUNDS: THIRD	Data Type: Coded value, Integer, see list of code-decode pairs	0 = Absent	1 = Present	9 = Not Asked
		+ HEART SOUNDS: FOURTH	Data Type: Coded value, Integer, see list of code-decode pairs	0 = Absent	1 = Present	9 = Not Asked
		+ HEART SOUNDS: OPENING SNAP	Data Type: Coded value, Integer, see list of code-decode pairs	0 = Absent	1 = Present	9 = Not Asked
		+ HEART SOUNDS: EJECTION CLICK	Data Type: Coded value, Integer, see list of code-decode pairs	0 = Absent	1 = Present	9 = Not Asked
		+ HEART SOUNDS: MID SYSTOLIC CLICK	Data Type: Coded value, Integer, see list of code-decode pairs	0 = Absent	1 = Present	9 = Not Asked
		+ SYSTOLIC MURMUR	Data Type: Coded value, Integer, see list of code-decode pairs	0 = Absent	1 = Present	9 = Not Asked
		+ SYSTOLIC MURMUR: KIND	Data Type: Coded value, Integer, see list of code-decode pairs	1 = Ejection	2 = Pansystolic	3 = Late Systolic	4 = Ejection and Pansystolic	5 = Mid Systolic	6 = Combine Aortic and Mitral	7 = Other	9 = Not Asked
		+ SYSTOLIC MURMUR: SITE	Data Type: Coded value, Integer, see list of code-decode pairs	1 = Apex	2 = Pulmonary	3 = Aortic	4 = Left sternal edge	5 = Tricuspid	6 = Apex and LSE	7 = Other	9 = Not Asked
		+ SYSTOLIC MURMUR: RADIATION	Data Type: Coded value, Integer, see list of code-decode pairs	0 = Absent	1 = Present	9 = Not Asked
		+ SYSTOLIC MURMUR: TEXT	Data Type: Text (can be very long text e.g. comment)
		+ DIASTOLIC MURMUR	Data Type: Coded value, Integer, see list of code-decode pairs	0 = Absent	1 = Present	9 = Not Asked
		+ DIASTOLIC MURMUR: KIND	Data Type: Coded value, Integer, see list of code-decode pairs	1 = Early	2 = Mid/ Rumbling	3 = Late	4 = Early and Mid rumbling	9 = Not Asked
		+ DIASTOLIC MURMUR: SITE	Data Type: Coded value, Integer, see list of code-decode pairs	1 = Apex	2 = Aortic	3 = Left Sternal Edge	4 = Axilla	5 = Apex and Left Sternal Edge	9 = Not Asked
		+ DIASTOLIC MURMUR: RADIATION	Data Type: Coded value, Integer, see list of code-decode pairs	0 = Absent	1 = Present	9 = Not Asked
		+ DIASTOLIC MURMUR: TEXT	Data Type: Text (can be very long text e.g. comment)
		+ PERIPHERAL PULSES	Data Type: Coded value, Integer, see list of code-decode pairs	0 = All Palpable	1 = Some not Palpable	9 = Not Asked
		+ PERIPHERAL PULSES: RADIAL	Data Type: Coded value, Integer, see list of code-decode pairs	0 = Both present	1 = L absent	2 = R absent	3 = Both Absent	9 = Not Asked
		+ PERIPHERAL PULSES: FEMORAL	Data Type: Coded value, Integer, see list of code-decode pairs	0 = Both present	1 = L absent	2 = R absent	3 = Both Absent	9 = Not Asked
		+ PERIPHERAL PULSES: DORSALIS PEDIS	Data Type: Coded value, Integer, see list of code-decode pairs	0 = Both present	1 = L absent	2 = R absent	3 = Both Absent	9 = Not Asked
		+ GRADES (IF APPLICABLE)	Data Type: Coded value, Integer, see list of code-decode pairs	1 = Yes	0 = No	9 = Not Asked
		+ GRADES: LG RADIAL	Data Type: Numeric value (can be integer or double, negative or positive)
		+ GRADES: RG RADIAL	Data Type: Numeric value (can be integer or double, negative or positive)
		+ GRADES: LG FEMORAL	Data Type: Numeric value (can be integer or double, negative or positive)
		+ GRADES: RG FEMORAL	Data Type: Numeric value (can be integer or double, negative or positive)
		+ GRADES: LG DORSALIS PEDIS	Data Type: Numeric value (can be integer or double, negative or positive)
		+ GRADES: RG DORSALIS PEDIS	Data Type: Numeric value (can be integer or double, negative or positive)
		+ BRUITS	Data Type: Coded value, Integer, see list of code-decode pairs	0 = Absent	1 = Present	9 = Not Asked
		+ BRUITS: CAROTID	Data Type: Coded value, Integer, see list of code-decode pairs	0 = None	1 = Left	2 = Right	3 = Both	9 = Not Asked
		+ BRUITS: FEMORAL	Data Type: Coded value, Integer, see list of code-decode pairs	0 = None	1 = Left	2 = Right	3 = Both	9 = Not Asked
		+ BRUITS: AORTIC	Data Type: Coded value, Integer, see list of code-decode pairs	0 = Absent	1 = Present	9 = Not Asked
		+ BRUITS: RENAL	Data Type: Coded value, Integer, see list of code-decode pairs	0 = None	1 = Left	2 = Right	3 = Both	9 = Not Asked
		+ HEART FAILURE	Data Type: Coded value, Integer, see list of code-decode pairs	0 = Absent	1 = Present but controlled	2 = Present uncontrolled	9 = Not Asked
		+ HEART FAILURE: KIND	Data Type: Coded value, Integer, see list of code-decode pairs	1 = LVF	2 = RVF	3 = Congestive	9 = Not Asked
		+ OEDEMA OF THE LEGS	Data Type: Coded value, Integer, see list of code-decode pairs	0 = Absent	1 = Right Present	2 = Left Present	3 = Both Present	9 = Not Asked
		+ PACEMAKER	Data Type: Coded value, Integer, see list of code-decode pairs	0 = Absent	1 = Present	9 = Not Asked
		+ CVS COMMENT	Data Type: Coded value, Integer, see list of code-decode pairs	1 = Yes	0 = No	9 = Not Asked
		+ CVS COMMENT: TEXT	Data Type: Text (can be very long text e.g. comment)
	RESPIRATORY SYSTEM	+ RESPIRATORY SYSTEM	Data Type: Coded value, Integer, see list of code-decode pairs	0 = Normal	1 = Abnormal	9 = Not Asked
		+ CHEST SHAPE	Data Type: Coded value, Integer, see list of code-decode pairs	0 = Normal	1 = Barrel/ Hyperexpanded	2 = Pectus excavatum	3 = Pectus carinatum	4 = Kyphotic	5 = Other	9 = Not Asked
		+ CHEST SHAPE: TEXT	Data Type: Text (can be very long text e.g. comment)
		+ TRACHEA	Data Type: Coded value, Integer, see list of code-decode pairs	0 = Central	1 = Deviated Left	2= Deviated Right	9 = Not Asked
		+ CHEST EXPANSION	Data Type: Coded value, Integer, see list of code-decode pairs	0 = Normal	1 = Left < right	2 = Right < Left	3 = Both diminished	9 = Not Asked
		+ PERCUSSION NOTE	Data Type: Coded value, Integer, see list of code-decode pairs	0 = Resonant L and R	1 = Abnormal	9 = Not Asked
		+ PERCUSSION NOTE: DULLNESS	Data Type: Coded value, Integer, see list of code-decode pairs	0 = None	1 = Both Bases	2 = R base	3 = L base	4 = Both Apices	5 = R Apex	6 = L Apex	7 = All	9 = Not Asked
		+ PERCUSSION NOTE: HYPERRESONANT	Data Type: Coded value, Integer, see list of code-decode pairs	0 = None	1 = Both Bases	2 = R base	3 = L base	4 = Both Apices	5 = R Apex	6 = L Apex	7 = All	9 = Not Asked
		+ BREATH SOUNDS	Data Type: Coded value, Integer, see list of code-decode pairs	0 = Normal	1 = Abnormal	9 = Not Asked
		+ BREATH SOUNDS: COARSE CRACKLES	Data Type: Coded value, Integer, see list of code-decode pairs	0 = None	1 = Both Bases	2 = R base	3 = L base	4 = Both Apices	5 = R Apex	6 = L Apex	7 = Widespread	9 = Not Asked
		+ BREATH SOUNDS: FINE CRACKLES	Data Type: Coded value, Integer, see list of code-decode pairs	0 = None	1 = Both Bases	2 = R base	3 = L base	4 = Both Apices	5 = R Apex	6 = L Apex	7 = Widespread	9 = Not Asked
		+ BREATH SOUNDS: WHEEZE	Data Type: Coded value, Integer, see list of code-decode pairs	0 = None	1 = Both Bases	2 = R base	3 = L base	4 = Both Apices	5 = R Apex	6 = L Apex	7 = Widespread	9 = Not Asked
		+ BREATH SOUNDS: RUB	Data Type: Coded value, Integer, see list of code-decode pairs	0 = None	1 = Both Bases	2 = R base	3 = L base	4 = Both Apices	5 = R Apex	6 = L Apex	7 = Widespread	9 = Not Asked
		+ BREATH SOUNDS: DIMINISHED SOUNDS	Data Type: Coded value, Integer, see list of code-decode pairs	0 = None	1 = Both Bases	2 = R base	3 = L base	4 = Both Apices	5 = R Apex	6 = L Apex	7 = Widespread	9 = Not Asked
		+ BREATH SOUNDS: BRONCHIAL BREATHING	Data Type: Coded value, Integer, see list of code-decode pairs	0 = None	1 = Both Bases	2 = R base	3 = L base	4 = Both Apices	5 = R Apex	6 = L Apex	7 = Widespread	9 = Not Asked
		+ BREASTS	Data Type: Coded value, Integer, see list of code-decode pairs	0 = Normal	1 = Abnormal	9 = Not Asked
		+ BREASTS: TEXT	Data Type: Text (can be very long text e.g. comment)
		+ RS COMMENT	Data Type: Coded value, Integer, see list of code-decode pairs	1 = Yes	0 = No	9 = Not Asked
		+ RS COMMENT: TEXT	Data Type: Text (can be very long text e.g. comment)
	ABDOMEN	+ ABDOMINAL SYSTEM	Data Type: Coded value, Integer, see list of code-decode pairs	0 = Normal	1 = Abnormal	9 = Not Asked
		+ LYMPHADENOPATHY	Data Type: Coded value, Integer, see list of code-decode pairs	1 = Yes	0 = No	9 = Not Asked
		+ ASCITES	Data Type: Coded value, Integer, see list of code-decode pairs	1 = Yes	0 = No	9 = Not Asked
		+ PORTAL HYPERTENSION	Data Type: Coded value, Integer, see list of code-decode pairs	1 = Yes	0 = No	9 = Not Asked
		+ ORGANOMEGALY	Data Type: Coded value, Integer, see list of code-decode pairs	0 = None	1 = Hepatimegaly	2 = Spelnomegaly	3 = Hepato - splenomegaly	9 = Not Asked
		+ OTHER MASSES	Data Type: Coded value, Integer, see list of code-decode pairs	1 = Yes	0 = No	9 = Not Asked
		+ OTHER MASSES: TEXT	Data Type: Text (can be very long text e.g. comment)
		+ KIDNEYS PALPABLE	Data Type: Coded value, Integer, see list of code-decode pairs	0 = No	1 = Left	2 = Right	3 = Both	9 = Not Asked
		+ RECTAL EXAMINATION	Data Type: Coded value, Integer, see list of code-decode pairs	0 = Normal	1 = Enlarged Prostate	2 = Not done	9 = Not asked
		+ CONSTIPATION	Data Type: Coded value, Integer, see list of code-decode pairs	1 = Yes	0 = No	9 = Not Asked
		+ VAGINAL EXAMINATION	Data Type: Coded value, Integer, see list of code-decode pairs	0 = Normal	1 = Abnormal	2 = Not done	9 = Not asked
		+ DENTURES	Data Type: Coded value, Integer, see list of code-decode pairs	1 = Yes	0 = No	9 = Not Asked
		+ MOUTH ULCERATION	Data Type: Coded value, Integer, see list of code-decode pairs	1 = Yes	0 = No	9 = Not Asked
		+ ABDOMEN COMMENT	Data Type: Coded value, Integer, see list of code-decode pairs	1 = Yes	0 = No	9 = Not Asked
		+ ABDOMEN COMMENT: TEXT	Data Type: Text (can be very long text e.g. comment)
	CNS CRANIALS	+ CENTRAL NERVOUS SYSTEM	Data Type: Coded value, Integer, see list of code-decode pairs	0 = Normal	1 = Abnormal	9 = Not asked
		+ HANDEDNESS	Data Type: Coded value, Integer, see list of code-decode pairs	1 = Left	2 = Right	3 = Ambidextrous	8 = Not known	9 = Not Asked
		+ LAVENDER AND VINEGAR	Data Type: Coded value, Integer, see list of code-decode pairs	0 = Normal: Identifies both	1 = Abnormal	9 = Not Asked
		+ LAVENDER AND VINEGAR: ABNORMALITY	Data Type: Coded value, Integer, see list of code-decode pairs	1 = Lav +- Vin +-	2 = Lav +- Vin ++	3 = Lav +- Vin --	4 = Lav ++ Vin +-	5 = Lav ++ Vin --	6 = Lav -- Vin +-	7 = Lav -- Vin ++	8 = Lav -- Vin --	9 = Not Asked
		+ CORNEAL ARCUS	Data Type: Coded value, Integer, see list of code-decode pairs	0 = None	1 = Left	2 = Right	3 = Both	9 = Not Asked
		+ CATARACT	Data Type: Coded value, Integer, see list of code-decode pairs	0 = None	1 = Left	2 = Right	3 = Both	9 = Not Asked
		+ CATARACT EXTRACTION	Data Type: Coded value, Integer, see list of code-decode pairs	0 = None	1 = Left	2 = Right	3 = Both	9 = Not Asked
		+ PUPIL SIZE	Data Type: Coded value, Integer, see list of code-decode pairs	0= Normal and equal	1= L > R	2= R > L	3= Pinpoint	4= L Horner	5= R Horner	6= Irregular	7= Argyll-Robertson	8= Other	9 = Not Asked
		+ PUPIL SIZE: TEXT	Data Type: Text (can be very long text e.g. comment)
		+ L PUPIL REACTION TO LIGHT	Data Type: Coded value, Integer, see list of code-decode pairs	0= Normal	1= Direct	2= Consensual	3= Relative afferent defect	4= No reaction	9 = Not Asked
		+ R PUPIL REACTION TO LIGHT	Data Type: Coded value, Integer, see list of code-decode pairs	0= Normal	1= Direct	2= Consensual	3= Relative afferent defect	4= No reaction	9 = Not Asked
		+ ACCOMODATION	Data Type: Coded value, Integer, see list of code-decode pairs	0 = Normal	1 = Abnormal	9 = Not asked
		+ VISUAL ACUITY	Data Type: Coded value, Integer, see list of code-decode pairs	0= Not tested	1= Tested	9 = Not asked
		+ VISUAL ACUITY: LEFT	Data Type: Text (can be very long text e.g. comment)
		+ VISUAL ACUITY: RIGHT	Data Type: Text (can be very long text e.g. comment)
		+ VISUAL ACUITY: LCORR	Data Type: Text (can be very long text e.g. comment)
		+ VISUAL ACUITY: RCORR	Data Type: Text (can be very long text e.g. comment)
		+ RETINOPATHY	Data Type: Coded value, Integer, see list of code-decode pairs	0= None	1= Hypertensive	2= Diabetic	3= Vascular occlusion	4= Senile macular degen.	5= Other	9 = Not Asked
		+ L DISC	Data Type: Coded value, Integer, see list of code-decode pairs	0= Normal	1= Optic atrophy	2= Deeps cups	3= Papilloedema	4= Other	9 = Not Asked
		+ R DISC	Data Type: Coded value, Integer, see list of code-decode pairs	0= Normal	1= Optic atrophy	2= Deeps cups	3= Papilloedema	4= Other	9 = Not Asked
		+ VISUAL FIELDS	Data Type: Coded value, Integer, see list of code-decode pairs	0= Full to confrontation	1= L Homonymous hemianopia	2= R Homonymous hemianopia	3= Bitemporal hemianopia	4= Temporal desaturation	5= Concentric field loss	6= Enlarged blind spot	7= Quadrantic defect	8= Other	9 = Not Asked
		+ VISUAL FIELDS: TEXT	Data Type: Text (can be very long text e.g. comment)
		+ THIRD NERVE	Data Type: Coded value, Integer, see list of code-decode pairs	0= Normal	1= Left partial palsy	2= Left complete palsy	3= Right partial palsy	4= Right complete palsy	5= Bilateral palsy	9 = Not Asked
		+ EYE MOVEMENTS	Data Type: Coded value, Integer, see list of code-decode pairs	0 = Normal	1 = Abnormal	9 = Not asked
		+ EYE MOVEMENTS: UP GAZE	Data Type: Coded value, Integer, see list of code-decode pairs	0 = Normal	1 = Abnormal	9 = Not asked
		+ EYE MOVEMENTS: DOWN GAZE	Data Type: Coded value, Integer, see list of code-decode pairs	0 = Normal	1 = Abnormal	9 = Not asked
		+ EYE MOVEMENTS: LATERAL GAZE	Data Type: Coded value, Integer, see list of code-decode pairs	0 = Normal	1 = Abnormal	9 = Not asked
		+ SACCADIC MOVEMENTS	Data Type: Coded value, Integer, see list of code-decode pairs	0 = Normal	1 = Abnormal	9 = Not asked
		+ NYSTAGMUS	Data Type: Coded value, Integer, see list of code-decode pairs	0= None	1= Lateral	2= Up beat	3= Down beat	4= Rotatory	5= Combination	9 = Not asked
		+ INTER NUCLEAR OPTHALMOPLEGIA	Data Type: Coded value, Integer, see list of code-decode pairs	0= None	1= Present	9 = Not asked
		+ FOURTH NERVE	Data Type: Coded value, Integer, see list of code-decode pairs	0= Normal	1= Left palsy	2= Right palsy	3= Bilateral palsy	9 = Not asked
		+ CORNEAL REFLEX	Data Type: Coded value, Integer, see list of code-decode pairs	0= Normal	1= Abnormal L	2= Abnormal R	3= Abnormal bilaterally	9 = Not asked
		+ LEFT FIFTH NERVE	Data Type: Coded value, Integer, see list of code-decode pairs	0= Normal	1= Motor abnormality	2= Sensory abnormality	3= Motor/sensory abnormality	9 = Not asked
		+ JAW JERK	Data Type: Coded value, Integer, see list of code-decode pairs	0= Normal	1= Positive	9= Not asked
		+ RIGHT FIFTH NERVE	Data Type: Coded value, Integer, see list of code-decode pairs	0= Normal	1= Motor abnormality	2= Sensory abnormality	3= Motor and sensory abnormality	9 = Not asked
		+ SIXTH NERVE	Data Type: Coded value, Integer, see list of code-decode pairs	0= Normal	1= Left palsy	2= Right palsy	3= Bilateral palsy	9 = Not asked
		+ SEVENTH NERVE	Data Type: Coded value, Integer, see list of code-decode pairs	0= Normal	1= L UMN lesion	2= R UMN lesion	3= L LMN lesion	4= R LMN lesion	5= Bilateral UMN lesion	6= Bilateral LMN lesion	7= Other	9 = Not asked
		+ EIGTH NERVE	Data Type: Coded value, Integer, see list of code-decode pairs	0= Normal	1= Abnormal L	2= Abnormal R	3= Both abnormal	9 = Not asked
		+ NINTH NERVE	Data Type: Coded value, Integer, see list of code-decode pairs	0= Normal	1= Abnormal L	2= Abnormal R	3= Bilateral palsy	9 = Not asked
		+ TENTH NERVE	Data Type: Coded value, Integer, see list of code-decode pairs	0= Normal	1= Abnormal L	2= Abnormal R	3= Bilateral palsy	9 = Not asked
		+ ELEVENTH NERVE	Data Type: Coded value, Integer, see list of code-decode pairs	0= Normal	1= Abnormal L	2= Abnormal R	3= Bilateral palsy	9 = Not asked
		+ TWELFTH NERVE	Data Type: Coded value, Integer, see list of code-decode pairs	0= Normal	1= Abnormal L	2= Abnormal R	3= Bilateral palsy	4= Enlarged tongue	5= Fasciculation	9 = Not asked
		+ PRIMITIVE REFLEXES	Data Type: Coded value, Integer, see list of code-decode pairs	0= Absent	1= Present	9 = Not asked
		+ PRIMITIVE REFLEXES: POUT	Data Type: Coded value, Integer, see list of code-decode pairs	1= Yes	0= No	9 = Not asked
		+ PRIMITIVE REFLEXES: GRASP	Data Type: Coded value, Integer, see list of code-decode pairs	1= Yes	0= No	9 = Not asked
		+ PRIMITIVE REFLEXES: GLABELLAR TAP	Data Type: Coded value, Integer, see list of code-decode pairs	1= Yes	0= No	9 = Not asked
		+ PRIMITIVE REFLEXES: PALMAR-MENTAL	Data Type: Coded value, Integer, see list of code-decode pairs	1= Yes	0= No	9 = Not asked
		+ DYSPHASIA	Data Type: Coded value, Integer, see list of code-decode pairs	0= Absent	1= Expressive	2= Receptive	3= Both exp and rec	9 = Not Asked
		+ CNS COMMENTS	Data Type: Coded value, Integer, see list of code-decode pairs	1= Yes	0= No	9 = Not asked
		+ CNS COMMENTS: TEXT	Data Type: Text (can be very long text e.g. comment)
	CNS LIMBS	+ ARM TONE	Data Type: Coded value, Integer, see list of code-decode pairs	0 = Normal	1 = Abnormal	9 = Not asked
		+ ARM TONE: RIGHT ARM	Data Type: Coded value, Integer, see list of code-decode pairs	0= Normal	1= Spastic	2= Lead pipe	3= Cogwheel	4= Jack-knife	5= Diminished/flaccid	9 = Not Asked
		+ ARM TONE: LEFT ARM	Data Type: Coded value, Integer, see list of code-decode pairs	0= Normal	1= Spastic	2= Lead pipe	3= Cogwheel	4= Jack-knife	5= Diminished/flaccid	9 = Not Asked
		+ R ARM REFLEXES	Data Type: Coded value, Integer, see list of code-decode pairs	0 = Normal	1 = Abnormal	9 = Not asked
		+ R ARM REFLEXES: BICEPS	Data Type: Coded value, Integer, see list of code-decode pairs	0= Absent	1= 1+	2= Normal 2+	3= 3+	4= 3++	9 = Not Asked
		+ R ARM REFLEXES: TRICEPS	Data Type: Coded value, Integer, see list of code-decode pairs	0= Absent	1= 1+	2= Normal 2+	3= 3+	4= 3++	9 = Not Asked
		+ R ARM REFLEXES: SUPINATOR	Data Type: Coded value, Integer, see list of code-decode pairs	0= Absent	1= 1+	2= Normal 2+	3= 3+	4= 3++	9 = Not Asked
		+ R ARM REFLEXES: FINGER JERK	Data Type: Coded value, Integer, see list of code-decode pairs	0= Absent	1= Present	9 = Not asked
		+ L ARM REFLEXES	Data Type: Coded value, Integer, see list of code-decode pairs	0 = Normal	1 = Abnormal	9 = Not asked
		+ L ARM REFLEXES: BICEPS	Data Type: Coded value, Integer, see list of code-decode pairs	0= Absent	1= 1+	2= Normal 2+	3= 3+	4= 3++	9 = Not Asked
		+ L ARM REFLEXES: TRICEPS	Data Type: Coded value, Integer, see list of code-decode pairs	0= Absent	1= 1+	2= Normal 2+	3= 3+	4= 3++	9 = Not Asked
		+ L ARM REFLEXES: SUPINATOR	Data Type: Coded value, Integer, see list of code-decode pairs	0= Absent	1= 1+	2= Normal 2+	3= 3+	4= 3++	9 = Not Asked
		+ L ARM REFLEXES: FINGER JERK	Data Type: Coded value, Integer, see list of code-decode pairs	0= Absent	1= Present	9 = Not asked
		+ ARM POWER	Data Type: Coded value, Integer, see list of code-decode pairs	0 = Normal	1 = Abnormal	9 = Not asked
		+ ARM POWER: RD - RIGHT DISTRIBUTION	Data Type: Coded value, Integer, see list of code-decode pairs	0= Normal	1= Generalised weakness	2= UMN weakness	3= LMN weakness	4= Other	9 = Not asked
		+ ARM POWER: RG - RIGHT GRADE	Data Type: Coded value, Integer, see list of code-decode pairs	5= Five	6= Five -	7= Four +	4= Four	3= Three	2= Two	1= One	0= Zero	9 = Not asked
		+ ARM POWER: LD - LEFT DISTRIBUTION	Data Type: Coded value, Integer, see list of code-decode pairs	0= Normal	1= Generalised weakness	2= UMN weakness	3= LMN weakness	4= Other	9 = Not asked
		+ ARM POWER: LG - LEFT GRADE	Data Type: Coded value, Integer, see list of code-decode pairs	5= Five	6= Five -	7= Four +	4= Four	3= Three	2= Two	1= One	0= Zero	9 = Not asked
		+ ARM POWER: TEXT	Data Type: Text (can be very long text e.g. comment)
		+ ARM COORDINATION	Data Type: Coded value, Integer, see list of code-decode pairs	0= Normal	1= Abnormal	2= Slow	9 = Not asked
		+ ARM COORDINATION: RIGHT	Data Type: Coded value, Integer, see list of code-decode pairs	0= Normal	1= Slow	2= Clumsy	3= Cerebellar defect	4= Parkinsonian	9 = Not asked
		+ ARM COORDINATION: LEFT	Data Type: Coded value, Integer, see list of code-decode pairs	0= Normal	1= Slow	2= Clumsy	3= Cerebellar defect	4= Parkinsonian	9 = Not asked
		+ RIGHT ARM SENSATION	Data Type: Coded value, Integer, see list of code-decode pairs	0 = Normal	1 = Abnormal	9 = Not asked
		+ RIGHT ARM SENSATION: CUTANEOUS/SPINOTHALAMIC	Data Type: Coded value, Integer, see list of code-decode pairs	0= Normal	1= Dermatomal loss	2= Glove loss	3= Median loss	4= Ulnar loss	5= General loss	9 = Not asked
		+ RIGHT ARM SENSATION: POST COLUMN (JPS/VS)	Data Type: Coded value, Integer, see list of code-decode pairs	0 = Normal	1 = Abnormal	9 = Not asked
		+ RIGHT ARM SENSATION: OTHER SENSATIONS	Data Type: Coded value, Integer, see list of code-decode pairs	0= None	1= Hyperaesthesia	2= Dysthaesia	3= Anaesthesia/numbness	4= Parasthesia	5= Combination	9 = Not asked
		+ RIGHT ARM SENSATION: TEXT	Data Type: Text (can be very long text e.g. comment)
		+ LEFT ARM SENSATION	Data Type: Coded value, Integer, see list of code-decode pairs	0 = Normal	1 = Abnormal	9 = Not asked
		+ LEFT ARM SENSATION: CUTANEOUS/SPINOTHALAMIC	Data Type: Coded value, Integer, see list of code-decode pairs	0= Normal	1= Dermatomal loss	2= Glove loss	3= Median loss	4= Ulnar loss	5= General loss	9 = Not asked
		+ LEFT ARM SENSATION: POST COLUMN (JPS/VS)	Data Type: Coded value, Integer, see list of code-decode pairs	0 = Normal	1 = Abnormal	9 = Not asked
		+ LEFT ARM SENSATION: OTHER SENSATIONS	Data Type: Coded value, Integer, see list of code-decode pairs	0= None	1= Hyperaesthesia	2= Dysthaesia	3= Anaesthesia/numbness	4= Parasthesiae	5= Combination	9 = Not asked
		+ LEFT ARM SENSATION: TEXT	Data Type: Text (can be very long text e.g. comment)
		+ PARIETAL SIGNS	Data Type: Coded value, Integer, see list of code-decode pairs	1= Present	0= Absent	9 = Not asked
		+ PARIETAL SIGNS: INATTENTION	Data Type: Coded value, Integer, see list of code-decode pairs	3= Both	2= Right	1= Left	0= Absent	9 = Not asked
		+ PARIETAL SIGNS: DYSGRAPHESTHESIA	Data Type: Coded value, Integer, see list of code-decode pairs	3= Both	2= Right	1= Left	0= Absent	9 = Not asked
		+ PARIETAL SIGNS: DRIFT	Data Type: Coded value, Integer, see list of code-decode pairs	3= Both	2= Right	1= Left	0= Absent	9 = Not asked
		+ ARM TREMOR	Data Type: Coded value, Integer, see list of code-decode pairs	0= None	1= Tremor at rest	2= Benign/essential/anxiety	3= Action/intention tremor	9 = Not asked
		+ ARM FASCICULATION	Data Type: Coded value, Integer, see list of code-decode pairs	0= Absent	1= Present	9 = Not asked
		+ ARM MYOCLONUS	Data Type: Coded value, Integer, see list of code-decode pairs	0= Absent	1= Present	9 = Not asked
		+ ARM MUSCLE WASTING	Data Type: Coded value, Integer, see list of code-decode pairs	0= Absent	1= Present	9 = Not asked
		+ LEG TONE	Data Type: Coded value, Integer, see list of code-decode pairs	0 = Normal	1 = Abnormal	9 = Not asked
		+ LEG TONE: RIGHT LEG	Data Type: Coded value, Integer, see list of code-decode pairs	0= Normal	1= Spastic	2= Lead pipe	3= Cogwheel	4= Jack-knife	5= Diminished/flaccid	9 = Not Asked
		+ LEG TONE: LEFT LEG	Data Type: Coded value, Integer, see list of code-decode pairs	0= Normal	1= Spastic	2= Lead pipe	3= Cogwheel	4= Jack-knife	5= Diminished/flaccid	9 = Not Asked
		+ R LEG REFLEXES	Data Type: Coded value, Integer, see list of code-decode pairs	0 = Normal	1 = Abnormal	9 = Not asked
		+ R LEG REFLEXES: KNEE	Data Type: Coded value, Integer, see list of code-decode pairs	0= Absent	1= 1+	2= Normal {2+}	3= 3+	4= 3++	9 = Not asked
		+ R LEG REFLEXES: ANKLE	Data Type: Coded value, Integer, see list of code-decode pairs	0= Absent	1= 1+	2= Normal {2+}	3= 3+	4= 3++	5= Slow relaxing	6= Clonus	9 = Not asked
		+ R LEG REFLEXES: PLANTAR	Data Type: Coded value, Integer, see list of code-decode pairs	0= Absent	1= Equivocal	2= Flexor	3= Extensor	9 = Not asked
		+ L LEG REFLEXES	Data Type: Coded value, Integer, see list of code-decode pairs	0 = Normal	1 = Abnormal	9 = Not asked
		+ L LEG REFLEXES: KNEE	Data Type: Coded value, Integer, see list of code-decode pairs	0= Absent	1= 1+	2= Normal {2+}	3= 3+	4= 3++	9 = Not asked
		+ L LEG REFLEXES: ANKLE	Data Type: Coded value, Integer, see list of code-decode pairs	0= Absent	1= 1+	2= Normal {2+}	3= 3+	4= 3++	5= Slow relaxing	6= Clonus	9 = Not asked
		+ L LEG REFLEXES: PLANTAR	Data Type: Coded value, Integer, see list of code-decode pairs	0= Absent	1= Equivocal	2= Flexor	3= Extensor	9 = Not asked
		+ LEG POWER	Data Type: Coded value, Integer, see list of code-decode pairs	0 = Normal	1 = Abnormal	9 = Not asked
		+ LEG POWER: RD - RIGHT DISTRIBUTION	Data Type: Coded value, Integer, see list of code-decode pairs	0= Normal	1= Generalised weakness	2= UMN weakness	3= LMN weakness	4= Other	9 = Not asked
		+ LEG POWER: RG - RIGHT GRADE	Data Type: Coded value, Integer, see list of code-decode pairs	5= Five	6= Five -	7= Four +	4= Four	3= Three	2= Two	1= One	0= Zero	9 = Not asked
		+ LEG POWER: LD - LEFT DISTRIBUTION	Data Type: Coded value, Integer, see list of code-decode pairs	0= Normal	1= Generalised weakness	2= UMN weakness	3= LMN weakness	4= Other	9 = Not asked
		+ LEG POWER: LG - LEFT GRADE	Data Type: Coded value, Integer, see list of code-decode pairs	5= Five	6= Five -	7= Four +	4= Four	3= Three	2= Two	1= One	0= Zero	9 = Not asked
		+ LEG POWER: TEXT	Data Type: Text (can be very long text e.g. comment)
		+ GAIT	Data Type: Coded value, Integer, see list of code-decode pairs	0= Normal	1= Spastic	2= Wide based	3= Festinant/parkinsonian	4= Stepping	5= Shuffling	6= Cerebellar	7= Unable to walk	8= Unsteady/other	9 = Not asked
		+ GAIT: INITIATION	Data Type: Text (can be very long text e.g. comment)
		+ GAIT: STEP SIZE	Data Type: Text (can be very long text e.g. comment)
		+ GAIT: POSTURAL STABILITY	Data Type: Text (can be very long text e.g. comment)
		+ GAIT: TURNING	Data Type: Text (can be very long text e.g. comment)
		+ GAIT: TEXT	Data Type: Text (can be very long text e.g. comment)
		+ LEG COORDINATION	Data Type: Coded value, Integer, see list of code-decode pairs	0= Normal	1= Abnormal	2= Slow	9 = Not asked
		+ LEG COORDINATION: TEXT	Data Type: Text (can be very long text e.g. comment)
		+ RIGHT LEG SENSATION	Data Type: Coded value, Integer, see list of code-decode pairs	0 = Normal	1 = Abnormal	9 = Not asked
		+ RIGHT LEG SENSATION: CUTANEOUS	Data Type: Coded value, Integer, see list of code-decode pairs	0= Normal	1= Dermatomal loss	2= Stocking loss	3= General loss	9 = Not asked
		+ RIGHT LEG SENSATION: POST COLUMN	Data Type: Coded value, Integer, see list of code-decode pairs	0 = Normal	1 = Abnormal	9 = Not asked
		+ RIGHT LEG SENSATION: OTHER SENSATIONS	Data Type: Coded value, Integer, see list of code-decode pairs	0= None	1= Hyperaesthesia	2= Dysthaesia	3= Anaesthesia/numbness	4= Parasthesia	5= Combination	9 = Not asked
		+ RIGHT LEG SENSATION: TEXT	Data Type: Text (can be very long text e.g. comment)
		+ LEFT LEG SENSATION	Data Type: Coded value, Integer, see list of code-decode pairs	0 = Normal	1 = Abnormal	9 = Not asked
		+ LEFT LEG SENSATION: CUTANEOUS	Data Type: Coded value, Integer, see list of code-decode pairs	0= Normal	1= Dermatomal loss	2= Stocking loss	3= General loss	9 = Not asked
		+ LEFT LEG SENSATION: POST COLUMN	Data Type: Coded value, Integer, see list of code-decode pairs	0 = Normal	1 = Abnormal	9 = Not asked
		+ LEFT LEG SENSATION: OTHER SENSATIONS	Data Type: Coded value, Integer, see list of code-decode pairs	0= None	1= Hyperaesthesia	2= Dysthaesia	3= Anaesthesia/numbness	4= Parasthesia	5= Combination	9 = Not asked
		+ LEFT LEG SENSATION: TEXT	Data Type: Text (can be very long text e.g. comment)
		+ LEG TREMOR	Data Type: Coded value, Integer, see list of code-decode pairs	0= None	1= Tremor at rest	2= Benign/essential/anxiety	3= Action/intention tremor	9 = Not asked
		+ LEG FASCICULATION	Data Type: Coded value, Integer, see list of code-decode pairs	0= Absent	1= Present	9 = Not asked
		+ LEG MYOCLONUS	Data Type: Coded value, Integer, see list of code-decode pairs	0= Absent	1= Present	9 = Not asked
		+ LEG MUSCLE WASTING	Data Type: Coded value, Integer, see list of code-decode pairs	0= Absent	1= Present	9 = Not asked
		+ LIMBS COMMENT	Data Type: Coded value, Integer, see list of code-decode pairs:	1 = Yes	0 = No	9 = Not Asked
		+ LIMBS COMMENT: TEXT	Data Type: Text (can be very long text e.g. comment)
	BLOOD PRESSURE	+ DATE OF EXAMINATION	Date (in the following format dd-mm-YYYY e.g. 01-01-1900)
		+ CUFF SIZE	Data Type: Coded value, Integer, see list of code-decode pairs:	0= Not known	1= Known	9 = Not Asked
		+ CUFF SIZE: TEXT	Data Type: Text (can be very long text e.g. comment)
		+ METHOD	Data Type: Coded value, Integer, see list of code-decode pairs:	0= Automatic	1= Manual	9 = Not Asked
		+ BASE LINE LYING	Data Type: Coded value, Integer, see list of code-decode pairs:	0= Valid	1= Error	2= Not Done	9 = Not Asked
		+ BASE LINE LYING: PULSE	Data Type: Numeric value (can be integer or double, negative or positive)
		+ BASE LINE LYING: SYSTOLIC	Data Type: Numeric value (can be integer or double, negative or positive)
		+ BASE LINE LYING: DIASTOLIC	Data Type: Numeric value (can be integer or double, negative or positive)
		+ 1 MIN TIMED STANDING	Data Type: Coded value, Integer, see list of code-decode pairs:	0= Valid	1= Error	2= Not Done	9 = Not Asked
		+ 1 MIN TIMED STANDING: PULSE	Data Type: Numeric value (can be integer or double, negative or positive)
		+ 1 MIN TIMED STANDING: SYSTOLIC	Data Type: Numeric value (can be integer or double, negative or positive)
		+ 1 MIN TIMED STANDING: DIASTOLIC	Data Type: Numeric value (can be integer or double, negative or positive)
		+ 3 MIN TIMED STANDING	Data Type: Coded value, Integer, see list of code-decode pairs:	0= Valid	1= Error	2= Not Done	9 = Not Asked
		+ 3 MIN TIMED STANDING: PULSE	Data Type: Numeric value (can be integer or double, negative or positive)
		+ 3 MIN TIMED STANDING: SYSTOLIC	Data Type: Numeric value (can be integer or double, negative or positive)
		+ 3 MIN TIMED STANDING: DIASTOLIC	Data Type: Numeric value (can be integer or double, negative or positive)
		+ 5 MIN TIMED STANDING	Data Type: Coded value, Integer, see list of code-decode pairs:	0= Valid	1= Error	2= Not Done	9 = Not Asked
		+ 5 MIN TIMED STANDING: PULSE	Data Type: Numeric value (can be integer or double, negative or positive)
		+ 5 MIN TIMED STANDING: SYSTOLIC	Data Type: Numeric value (can be integer or double, negative or positive)
		+ 5 MIN TIMED STANDING: DIASTOLIC	Data Type: Numeric value (can be integer or double, negative or positive)
		+ 7 MIN TIMED STANDING	Data Type: Coded value, Integer, see list of code-decode pairs:	0= Valid	1= Error	2= Not Done	9 = Not Asked
		+ 7 MIN TIMED STANDING: PULSE	Data Type: Numeric value (can be integer or double, negative or positive)
		+ 7 MIN TIMED STANDING: SYSTOLIC	Data Type: Numeric value (can be integer or double, negative or positive)
		+ 7 MIN TIMED STANDING: DIASTOLIC	Data Type: Numeric value (can be integer or double, negative or positive)
		+ 10 MIN TIMED STANDING	Data Type: Coded value, Integer, see list of code-decode pairs:	0= Valid	1= Error	2= Not Done	9 = Not Asked
		+ 10 MIN TIMED STANDING: PULSE	Data Type: Numeric value (can be integer or double, negative or positive)
		+ 10 MIN TIMED STANDING: SYSTOLIC	Data Type: Numeric value (can be integer or double, negative or positive)
		+ 10 MIN TIMED STANDING: DIASTOLIC	Data Type: Numeric value (can be integer or double, negative or positive)
		+ COMMENT	Data Type: Coded value, Integer, see list of code-decode pairs:	1 = Yes	0 = No	9 = Not Asked
		+ COMMENT: TEXT	Data Type: Text (can be very long text e.g. comment)
	CURRENT MEDICATION	+ TREATMENT 1	Data Type: Coded value, Integer, see list of code-decode pairs:	0=Not Asked	1=13 For skin conditions	2=12 For the ENT	3=11 For the eye	4=10.3 Drugs-soft-tissue inflm	5=10.2 Drugs-neuromusclr dis	6=10.1.4 Drugs for gout	7=10.1.3 rheumatic disease drgs	8=10.1.2 Corticosteroids	9=10.1.1 Non-strdal anti-inflms	10=9.8 Metabolic disorders	11=9.7 Bitters and tonics	12=9.6.7 Multi-vitamins	13=9.6.6 Vitamin K	14=9.6.5 Vitamin E	15=9.6.4 Vitamin D	16=9.6.3 Vitamin C	17=9.6.2 Vitamin B group	18=9.6.1 Vitamin A	19=9.5 Minerals	20=9.4 Oral nutrition	21=9.3 Intravenous nutrition	22=9.2 Fluids/electrolytes	23=9.1 Anaemias/blood disrdrs	24=8.3.4 Hormone antagonists	25=8.3.3 Androgens	26=8.3.2 Progestogens	27=8.3.1 Oestrogens	28=8.2.5 Aldsleukin	29=8.2.4 Interferons	30=8.2.3 Rituximab	31=8.2.2 Corticosteroids/immsps	32=8.2.1 Cytotoxic immunosups	33=8.1 Cytotoxic drugs	34=7.5 Appl urinary disrders	35=7.4 Drugs genito-urinary	36=7.3 Contraceptives	37=7.2 For vaginal/vulval cns	38=7.1 Drugs for obstetrics	39=6.7 Other endocrine drugs	40=6.6 For bone metabolism	41=6.5 Hypothalmic/ptry hrmns	42=6.4.3 Anabolic steroids	43=6.4.2.2 Male sex hormone antgs	44=6.4.2.1 Male sex hormones	45=6.4.1.2 Progestogens
		+ TREATMENT 1: DRUG NAME	Data Type: Text (can be very long text e.g. comment)
		+ TREATMENT 1: DOSE	Data Type: Text (can be very long text e.g. comment)
		+ TREATMENT 1: NOTES	Data Type: Coded value, Integer, see list of code-decode pairs:	1 = Yes	0 = No	9 = Not Asked
		+ TREATMENT 1: TEXT	Data Type: Text (can be very long text e.g. comment)
		+ TREATMENT 2	Data Type: Coded value, Integer, see list of code-decode pairs:	0=Not Asked	1=13 For skin conditions	2=12 For the ENT	3=11 For the eye	4=10.3 Drugs-soft-tissue inflm	5=10.2 Drugs-neuromusclr dis	6=10.1.4 Drugs for gout	7=10.1.3 rheumatic disease drgs	8=10.1.2 Corticosteroids	9=10.1.1 Non-strdal anti-inflms	10=9.8 Metabolic disorders	11=9.7 Bitters and tonics	12=9.6.7 Multi-vitamins	13=9.6.6 Vitamin K	14=9.6.5 Vitamin E	15=9.6.4 Vitamin D	16=9.6.3 Vitamin C	17=9.6.2 Vitamin B group	18=9.6.1 Vitamin A	19=9.5 Minerals	20=9.4 Oral nutrition	21=9.3 Intravenous nutrition	22=9.2 Fluids/electrolytes	23=9.1 Anaemias/blood disrdrs	24=8.3.4 Hormone antagonists	25=8.3.3 Androgens	26=8.3.2 Progestogens	27=8.3.1 Oestrogens	28=8.2.5 Aldsleukin	29=8.2.4 Interferons	30=8.2.3 Rituximab	31=8.2.2 Corticosteroids/immsps	32=8.2.1 Cytotoxic immunosups	33=8.1 Cytotoxic drugs	34=7.5 Appl urinary disrders	35=7.4 Drugs genito-urinary	36=7.3 Contraceptives	37=7.2 For vaginal/vulval cns	38=7.1 Drugs for obstetrics	39=6.7 Other endocrine drugs	40=6.6 For bone metabolism	41=6.5 Hypothalmic/ptry hrmns	42=6.4.3 Anabolic steroids	43=6.4.2.2 Male sex hormone antgs	44=6.4.2.1 Male sex hormones	45=6.4.1.2 Progestogens
		+ TREATMENT 2: DRUG NAME	Data Type: Text (can be very long text e.g. comment)
		+ TREATMENT 2: DOSE	Data Type: Text (can be very long text e.g. comment)
		+ TREATMENT 2: NOTES	Data Type: Coded value, Integer, see list of code-decode pairs:	1 = Yes	0 = No	9 = Not Asked
		+ TREATMENT 2: TEXT	Data Type: Text (can be very long text e.g. comment)
		+ TREATMENT 3	Data Type: Coded value, Integer, see list of code-decode pairs:	0=Not Asked	1=13 For skin conditions	2=12 For the ENT	3=11 For the eye	4=10.3 Drugs-soft-tissue inflm	5=10.2 Drugs-neuromusclr dis	6=10.1.4 Drugs for gout	7=10.1.3 rheumatic disease drgs	8=10.1.2 Corticosteroids	9=10.1.1 Non-strdal anti-inflms	10=9.8 Metabolic disorders	11=9.7 Bitters and tonics	12=9.6.7 Multi-vitamins	13=9.6.6 Vitamin K	14=9.6.5 Vitamin E	15=9.6.4 Vitamin D	16=9.6.3 Vitamin C	17=9.6.2 Vitamin B group	18=9.6.1 Vitamin A	19=9.5 Minerals	20=9.4 Oral nutrition	21=9.3 Intravenous nutrition	22=9.2 Fluids/electrolytes	23=9.1 Anaemias/blood disrdrs	24=8.3.4 Hormone antagonists	25=8.3.3 Androgens	26=8.3.2 Progestogens	27=8.3.1 Oestrogens	28=8.2.5 Aldsleukin	29=8.2.4 Interferons	30=8.2.3 Rituximab	31=8.2.2 Corticosteroids/immsps	32=8.2.1 Cytotoxic immunosups	33=8.1 Cytotoxic drugs	34=7.5 Appl urinary disrders	35=7.4 Drugs genito-urinary	36=7.3 Contraceptives	37=7.2 For vaginal/vulval cns	38=7.1 Drugs for obstetrics	39=6.7 Other endocrine drugs	40=6.6 For bone metabolism	41=6.5 Hypothalmic/ptry hrmns	42=6.4.3 Anabolic steroids	43=6.4.2.2 Male sex hormone antgs	44=6.4.2.1 Male sex hormones	45=6.4.1.2 Progestogens
		+ TREATMENT 3: DRUG NAME	Data Type: Text (can be very long text e.g. comment)
		+ TREATMENT 3: DOSE	Data Type: Text (can be very long text e.g. comment)
		+ TREATMENT 3: NOTES	Data Type: Coded value, Integer, see list of code-decode pairs:	1 = Yes	0 = No	9 = Not Asked
		+ TREATMENT 3: TEXT	Data Type: Text (can be very long text e.g. comment)
		+ TREATMENT 4	Data Type: Coded value, Integer, see list of code-decode pairs:	0=Not Asked	1=13 For skin conditions	2=12 For the ENT	3=11 For the eye	4=10.3 Drugs-soft-tissue inflm	5=10.2 Drugs-neuromusclr dis	6=10.1.4 Drugs for gout	7=10.1.3 rheumatic disease drgs	8=10.1.2 Corticosteroids	9=10.1.1 Non-strdal anti-inflms	10=9.8 Metabolic disorders	11=9.7 Bitters and tonics	12=9.6.7 Multi-vitamins	13=9.6.6 Vitamin K	14=9.6.5 Vitamin E	15=9.6.4 Vitamin D	16=9.6.3 Vitamin C	17=9.6.2 Vitamin B group	18=9.6.1 Vitamin A	19=9.5 Minerals	20=9.4 Oral nutrition	21=9.3 Intravenous nutrition	22=9.2 Fluids/electrolytes	23=9.1 Anaemias/blood disrdrs	24=8.3.4 Hormone antagonists	25=8.3.3 Androgens	26=8.3.2 Progestogens	27=8.3.1 Oestrogens	28=8.2.5 Aldsleukin	29=8.2.4 Interferons	30=8.2.3 Rituximab	31=8.2.2 Corticosteroids/immsps	32=8.2.1 Cytotoxic immunosups	33=8.1 Cytotoxic drugs	34=7.5 Appl urinary disrders	35=7.4 Drugs genito-urinary	36=7.3 Contraceptives	37=7.2 For vaginal/vulval cns	38=7.1 Drugs for obstetrics	39=6.7 Other endocrine drugs	40=6.6 For bone metabolism	41=6.5 Hypothalmic/ptry hrmns	42=6.4.3 Anabolic steroids	43=6.4.2.2 Male sex hormone antgs	44=6.4.2.1 Male sex hormones	45=6.4.1.2 Progestogens
		+ TREATMENT 4: DRUG NAME	Data Type: Text (can be very long text e.g. comment)
		+ TREATMENT 4: DOSE	Data Type: Text (can be very long text e.g. comment)
		+ TREATMENT 4: NOTES	Data Type: Coded value, Integer, see list of code-decode pairs:	1 = Yes	0 = No	9 = Not Asked
		+ TREATMENT 4: TEXT	Data Type: Text (can be very long text e.g. comment)
		+ TREATMENT 5	Data Type: Coded value, Integer, see list of code-decode pairs:	0=Not Asked	1=13 For skin conditions	2=12 For the ENT	3=11 For the eye	4=10.3 Drugs-soft-tissue inflm	5=10.2 Drugs-neuromusclr dis	6=10.1.4 Drugs for gout	7=10.1.3 rheumatic disease drgs	8=10.1.2 Corticosteroids	9=10.1.1 Non-strdal anti-inflms	10=9.8 Metabolic disorders	11=9.7 Bitters and tonics	12=9.6.7 Multi-vitamins	13=9.6.6 Vitamin K	14=9.6.5 Vitamin E	15=9.6.4 Vitamin D	16=9.6.3 Vitamin C	17=9.6.2 Vitamin B group	18=9.6.1 Vitamin A	19=9.5 Minerals	20=9.4 Oral nutrition	21=9.3 Intravenous nutrition	22=9.2 Fluids/electrolytes	23=9.1 Anaemias/blood disrdrs	24=8.3.4 Hormone antagonists	25=8.3.3 Androgens	26=8.3.2 Progestogens	27=8.3.1 Oestrogens	28=8.2.5 Aldsleukin	29=8.2.4 Interferons	30=8.2.3 Rituximab	31=8.2.2 Corticosteroids/immsps	32=8.2.1 Cytotoxic immunosups	33=8.1 Cytotoxic drugs	34=7.5 Appl urinary disrders	35=7.4 Drugs genito-urinary	36=7.3 Contraceptives	37=7.2 For vaginal/vulval cns	38=7.1 Drugs for obstetrics	39=6.7 Other endocrine drugs	40=6.6 For bone metabolism	41=6.5 Hypothalmic/ptry hrmns	42=6.4.3 Anabolic steroids	43=6.4.2.2 Male sex hormone antgs	44=6.4.2.1 Male sex hormones	45=6.4.1.2 Progestogens
		+ TREATMENT 5: DRUG NAME	Data Type: Text (can be very long text e.g. comment)
		+ TREATMENT 5: DOSE	Data Type: Text (can be very long text e.g. comment)
		+ TREATMENT 5: NOTES	Data Type: Coded value, Integer, see list of code-decode pairs:	1 = Yes	0 = No	9 = Not Asked
		+ TREATMENT 5: TEXT	Data Type: Text (can be very long text e.g. comment)
		+ TREATMENT 6	Data Type: Coded value, Integer, see list of code-decode pairs:	0=Not Asked	1=13 For skin conditions	2=12 For the ENT	3=11 For the eye	4=10.3 Drugs-soft-tissue inflm	5=10.2 Drugs-neuromusclr dis	6=10.1.4 Drugs for gout	7=10.1.3 rheumatic disease drgs	8=10.1.2 Corticosteroids	9=10.1.1 Non-strdal anti-inflms	10=9.8 Metabolic disorders	11=9.7 Bitters and tonics	12=9.6.7 Multi-vitamins	13=9.6.6 Vitamin K	14=9.6.5 Vitamin E	15=9.6.4 Vitamin D	16=9.6.3 Vitamin C	17=9.6.2 Vitamin B group	18=9.6.1 Vitamin A	19=9.5 Minerals	20=9.4 Oral nutrition	21=9.3 Intravenous nutrition	22=9.2 Fluids/electrolytes	23=9.1 Anaemias/blood disrdrs	24=8.3.4 Hormone antagonists	25=8.3.3 Androgens	26=8.3.2 Progestogens	27=8.3.1 Oestrogens	28=8.2.5 Aldsleukin	29=8.2.4 Interferons	30=8.2.3 Rituximab	31=8.2.2 Corticosteroids/immsps	32=8.2.1 Cytotoxic immunosups	33=8.1 Cytotoxic drugs	34=7.5 Appl urinary disrders	35=7.4 Drugs genito-urinary	36=7.3 Contraceptives	37=7.2 For vaginal/vulval cns	38=7.1 Drugs for obstetrics	39=6.7 Other endocrine drugs	40=6.6 For bone metabolism	41=6.5 Hypothalmic/ptry hrmns	42=6.4.3 Anabolic steroids	43=6.4.2.2 Male sex hormone antgs	44=6.4.2.1 Male sex hormones	45=6.4.1.2 Progestogens
		+ TREATMENT 6: DRUG NAME	Data Type: Text (can be very long text e.g. comment)
		+ TREATMENT 6: DOSE	Data Type: Text (can be very long text e.g. comment)
		+ TREATMENT 6: NOTES	Data Type: Coded value, Integer, see list of code-decode pairs:	1 = Yes	0 = No	9 = Not Asked
		+ TREATMENT 6: TEXT	Data Type: Text (can be very long text e.g. comment)
		+ TREATMENT 7	Data Type: Coded value, Integer, see list of code-decode pairs:	0=Not Asked	1=13 For skin conditions	2=12 For the ENT	3=11 For the eye	4=10.3 Drugs-soft-tissue inflm	5=10.2 Drugs-neuromusclr dis	6=10.1.4 Drugs for gout	7=10.1.3 rheumatic disease drgs	8=10.1.2 Corticosteroids	9=10.1.1 Non-strdal anti-inflms	10=9.8 Metabolic disorders	11=9.7 Bitters and tonics	12=9.6.7 Multi-vitamins	13=9.6.6 Vitamin K	14=9.6.5 Vitamin E	15=9.6.4 Vitamin D	16=9.6.3 Vitamin C	17=9.6.2 Vitamin B group	18=9.6.1 Vitamin A	19=9.5 Minerals	20=9.4 Oral nutrition	21=9.3 Intravenous nutrition	22=9.2 Fluids/electrolytes	23=9.1 Anaemias/blood disrdrs	24=8.3.4 Hormone antagonists	25=8.3.3 Androgens	26=8.3.2 Progestogens	27=8.3.1 Oestrogens	28=8.2.5 Aldsleukin	29=8.2.4 Interferons	30=8.2.3 Rituximab	31=8.2.2 Corticosteroids/immsps	32=8.2.1 Cytotoxic immunosups	33=8.1 Cytotoxic drugs	34=7.5 Appl urinary disrders	35=7.4 Drugs genito-urinary	36=7.3 Contraceptives	37=7.2 For vaginal/vulval cns	38=7.1 Drugs for obstetrics	39=6.7 Other endocrine drugs	40=6.6 For bone metabolism	41=6.5 Hypothalmic/ptry hrmns	42=6.4.3 Anabolic steroids	43=6.4.2.2 Male sex hormone antgs	44=6.4.2.1 Male sex hormones	45=6.4.1.2 Progestogens
		+ TREATMENT 7: DRUG NAME	Data Type: Text (can be very long text e.g. comment)
		+ TREATMENT 7: DOSE	Data Type: Text (can be very long text e.g. comment)
		+ TREATMENT 7: NOTES	Data Type: Coded value, Integer, see list of code-decode pairs:	1 = Yes	0 = No	9 = Not Asked
		+ TREATMENT 7: TEXT	Data Type: Text (can be very long text e.g. comment)
		+ TREATMENT 8	Data Type: Coded value, Integer, see list of code-decode pairs:	0=Not Asked	1=13 For skin conditions	2=12 For the ENT	3=11 For the eye	4=10.3 Drugs-soft-tissue inflm	5=10.2 Drugs-neuromusclr dis	6=10.1.4 Drugs for gout	7=10.1.3 rheumatic disease drgs	8=10.1.2 Corticosteroids	9=10.1.1 Non-strdal anti-inflms	10=9.8 Metabolic disorders	11=9.7 Bitters and tonics	12=9.6.7 Multi-vitamins	13=9.6.6 Vitamin K	14=9.6.5 Vitamin E	15=9.6.4 Vitamin D	16=9.6.3 Vitamin C	17=9.6.2 Vitamin B group	18=9.6.1 Vitamin A	19=9.5 Minerals	20=9.4 Oral nutrition	21=9.3 Intravenous nutrition	22=9.2 Fluids/electrolytes	23=9.1 Anaemias/blood disrdrs	24=8.3.4 Hormone antagonists	25=8.3.3 Androgens	26=8.3.2 Progestogens	27=8.3.1 Oestrogens	28=8.2.5 Aldsleukin	29=8.2.4 Interferons	30=8.2.3 Rituximab	31=8.2.2 Corticosteroids/immsps	32=8.2.1 Cytotoxic immunosups	33=8.1 Cytotoxic drugs	34=7.5 Appl urinary disrders	35=7.4 Drugs genito-urinary	36=7.3 Contraceptives	37=7.2 For vaginal/vulval cns	38=7.1 Drugs for obstetrics	39=6.7 Other endocrine drugs	40=6.6 For bone metabolism	41=6.5 Hypothalmic/ptry hrmns	42=6.4.3 Anabolic steroids	43=6.4.2.2 Male sex hormone antgs	44=6.4.2.1 Male sex hormones	45=6.4.1.2 Progestogens
		+ TREATMENT 8: DRUG NAME	Data Type: Text (can be very long text e.g. comment)
		+ TREATMENT 8: DOSE	Data Type: Text (can be very long text e.g. comment)
		+ TREATMENT 8: NOTES	Data Type: Coded value, Integer, see list of code-decode pairs:	1 = Yes	0 = No	9 = Not Asked
		+ TREATMENT 8: TEXT	Data Type: Text (can be very long text e.g. comment)
		+ TREATMENT 9	Data Type: Coded value, Integer, see list of code-decode pairs:	0=Not Asked	1=13 For skin conditions	2=12 For the ENT	3=11 For the eye	4=10.3 Drugs-soft-tissue inflm	5=10.2 Drugs-neuromusclr dis	6=10.1.4 Drugs for gout	7=10.1.3 rheumatic disease drgs	8=10.1.2 Corticosteroids	9=10.1.1 Non-strdal anti-inflms	10=9.8 Metabolic disorders	11=9.7 Bitters and tonics	12=9.6.7 Multi-vitamins	13=9.6.6 Vitamin K	14=9.6.5 Vitamin E	15=9.6.4 Vitamin D	16=9.6.3 Vitamin C	17=9.6.2 Vitamin B group	18=9.6.1 Vitamin A	19=9.5 Minerals	20=9.4 Oral nutrition	21=9.3 Intravenous nutrition	22=9.2 Fluids/electrolytes	23=9.1 Anaemias/blood disrdrs	24=8.3.4 Hormone antagonists	25=8.3.3 Androgens	26=8.3.2 Progestogens	27=8.3.1 Oestrogens	28=8.2.5 Aldsleukin	29=8.2.4 Interferons	30=8.2.3 Rituximab	31=8.2.2 Corticosteroids/immsps	32=8.2.1 Cytotoxic immunosups	33=8.1 Cytotoxic drugs	34=7.5 Appl urinary disrders	35=7.4 Drugs genito-urinary	36=7.3 Contraceptives	37=7.2 For vaginal/vulval cns	38=7.1 Drugs for obstetrics	39=6.7 Other endocrine drugs	40=6.6 For bone metabolism	41=6.5 Hypothalmic/ptry hrmns	42=6.4.3 Anabolic steroids	43=6.4.2.2 Male sex hormone antgs	44=6.4.2.1 Male sex hormones	45=6.4.1.2 Progestogens
		+ TREATMENT 9: DRUG NAME	Data Type: Text (can be very long text e.g. comment)
		+ TREATMENT 9: DOSE	Data Type: Text (can be very long text e.g. comment)
		+ TREATMENT 9: NOTES	Data Type: Coded value, Integer, see list of code-decode pairs:	1 = Yes	0 = No	9 = Not Asked
		+ TREATMENT 9: TEXT	Data Type: Text (can be very long text e.g. comment)
		+ TREATMENT 10	Data Type: Coded value, Integer, see list of code-decode pairs:	0=Not Asked	1=13 For skin conditions	2=12 For the ENT	3=11 For the eye	4=10.3 Drugs-soft-tissue inflm	5=10.2 Drugs-neuromusclr dis	6=10.1.4 Drugs for gout	7=10.1.3 rheumatic disease drgs	8=10.1.2 Corticosteroids	9=10.1.1 Non-strdal anti-inflms	10=9.8 Metabolic disorders	11=9.7 Bitters and tonics	12=9.6.7 Multi-vitamins	13=9.6.6 Vitamin K	14=9.6.5 Vitamin E	15=9.6.4 Vitamin D	16=9.6.3 Vitamin C	17=9.6.2 Vitamin B group	18=9.6.1 Vitamin A	19=9.5 Minerals	20=9.4 Oral nutrition	21=9.3 Intravenous nutrition	22=9.2 Fluids/electrolytes	23=9.1 Anaemias/blood disrdrs	24=8.3.4 Hormone antagonists	25=8.3.3 Androgens	26=8.3.2 Progestogens	27=8.3.1 Oestrogens	28=8.2.5 Aldsleukin	29=8.2.4 Interferons	30=8.2.3 Rituximab	31=8.2.2 Corticosteroids/immsps	32=8.2.1 Cytotoxic immunosups	33=8.1 Cytotoxic drugs	34=7.5 Appl urinary disrders	35=7.4 Drugs genito-urinary	36=7.3 Contraceptives	37=7.2 For vaginal/vulval cns	38=7.1 Drugs for obstetrics	39=6.7 Other endocrine drugs	40=6.6 For bone metabolism	41=6.5 Hypothalmic/ptry hrmns	42=6.4.3 Anabolic steroids	43=6.4.2.2 Male sex hormone antgs	44=6.4.2.1 Male sex hormones	45=6.4.1.2 Progestogens
		+ TREATMENT 10: DRUG NAME	Data Type: Text (can be very long text e.g. comment)
		+ TREATMENT 10: DOSE	Data Type: Text (can be very long text e.g. comment)
		+ TREATMENT 10: NOTES	Data Type: Coded value, Integer, see list of code-decode pairs:	1 = Yes	0 = No	9 = Not Asked
		+ TREATMENT 10: TEXT	Data Type: Text (can be very long text e.g. comment)
		+ TREATMENT 11	Data Type: Coded value, Integer, see list of code-decode pairs:	0=Not Asked	1=13 For skin conditions	2=12 For the ENT	3=11 For the eye	4=10.3 Drugs-soft-tissue inflm	5=10.2 Drugs-neuromusclr dis	6=10.1.4 Drugs for gout	7=10.1.3 rheumatic disease drgs	8=10.1.2 Corticosteroids	9=10.1.1 Non-strdal anti-inflms	10=9.8 Metabolic disorders	11=9.7 Bitters and tonics	12=9.6.7 Multi-vitamins	13=9.6.6 Vitamin K	14=9.6.5 Vitamin E	15=9.6.4 Vitamin D	16=9.6.3 Vitamin C	17=9.6.2 Vitamin B group	18=9.6.1 Vitamin A	19=9.5 Minerals	20=9.4 Oral nutrition	21=9.3 Intravenous nutrition	22=9.2 Fluids/electrolytes	23=9.1 Anaemias/blood disrdrs	24=8.3.4 Hormone antagonists	25=8.3.3 Androgens	26=8.3.2 Progestogens	27=8.3.1 Oestrogens	28=8.2.5 Aldsleukin	29=8.2.4 Interferons	30=8.2.3 Rituximab	31=8.2.2 Corticosteroids/immsps	32=8.2.1 Cytotoxic immunosups	33=8.1 Cytotoxic drugs	34=7.5 Appl urinary disrders	35=7.4 Drugs genito-urinary	36=7.3 Contraceptives	37=7.2 For vaginal/vulval cns	38=7.1 Drugs for obstetrics	39=6.7 Other endocrine drugs	40=6.6 For bone metabolism	41=6.5 Hypothalmic/ptry hrmns	42=6.4.3 Anabolic steroids	43=6.4.2.2 Male sex hormone antgs	44=6.4.2.1 Male sex hormones	45=6.4.1.2 Progestogens
		+ TREATMENT 11: DRUG NAME	Data Type: Text (can be very long text e.g. comment)
		+ TREATMENT 11: DOSE	Data Type: Text (can be very long text e.g. comment)
		+ TREATMENT 11: NOTES	Data Type: Coded value, Integer, see list of code-decode pairs:	1 = Yes	0 = No	9 = Not Asked
		+ TREATMENT 11: TEXT	Data Type: Text (can be very long text e.g. comment)
		+ TREATMENT 12	Data Type: Coded value, Integer, see list of code-decode pairs:	0=Not Asked	1=13 For skin conditions	2=12 For the ENT	3=11 For the eye	4=10.3 Drugs-soft-tissue inflm	5=10.2 Drugs-neuromusclr dis	6=10.1.4 Drugs for gout	7=10.1.3 rheumatic disease drgs	8=10.1.2 Corticosteroids	9=10.1.1 Non-strdal anti-inflms	10=9.8 Metabolic disorders	11=9.7 Bitters and tonics	12=9.6.7 Multi-vitamins	13=9.6.6 Vitamin K	14=9.6.5 Vitamin E	15=9.6.4 Vitamin D	16=9.6.3 Vitamin C	17=9.6.2 Vitamin B group	18=9.6.1 Vitamin A	19=9.5 Minerals	20=9.4 Oral nutrition	21=9.3 Intravenous nutrition	22=9.2 Fluids/electrolytes	23=9.1 Anaemias/blood disrdrs	24=8.3.4 Hormone antagonists	25=8.3.3 Androgens	26=8.3.2 Progestogens	27=8.3.1 Oestrogens	28=8.2.5 Aldsleukin	29=8.2.4 Interferons	30=8.2.3 Rituximab	31=8.2.2 Corticosteroids/immsps	32=8.2.1 Cytotoxic immunosups	33=8.1 Cytotoxic drugs	34=7.5 Appl urinary disrders	35=7.4 Drugs genito-urinary	36=7.3 Contraceptives	37=7.2 For vaginal/vulval cns	38=7.1 Drugs for obstetrics	39=6.7 Other endocrine drugs	40=6.6 For bone metabolism	41=6.5 Hypothalmic/ptry hrmns	42=6.4.3 Anabolic steroids	43=6.4.2.2 Male sex hormone antgs	44=6.4.2.1 Male sex hormones	45=6.4.1.2 Progestogens
		+ TREATMENT 12: DRUG NAME	Data Type: Text (can be very long text e.g. comment)
		+ TREATMENT 12: DOSE	Data Type: Text (can be very long text e.g. comment)
		+ TREATMENT 12: NOTES	Data Type: Coded value, Integer, see list of code-decode pairs:	1 = Yes	0 = No	9 = Not Asked
		+ TREATMENT 12: TEXT	Data Type: Text (can be very long text e.g. comment)
		+ TREATMENT 13	Data Type: Coded value, Integer, see list of code-decode pairs:	0=Not Asked	1=13 For skin conditions	2=12 For the ENT	3=11 For the eye	4=10.3 Drugs-soft-tissue inflm	5=10.2 Drugs-neuromusclr dis	6=10.1.4 Drugs for gout	7=10.1.3 rheumatic disease drgs	8=10.1.2 Corticosteroids	9=10.1.1 Non-strdal anti-inflms	10=9.8 Metabolic disorders	11=9.7 Bitters and tonics	12=9.6.7 Multi-vitamins	13=9.6.6 Vitamin K	14=9.6.5 Vitamin E	15=9.6.4 Vitamin D	16=9.6.3 Vitamin C	17=9.6.2 Vitamin B group	18=9.6.1 Vitamin A	19=9.5 Minerals	20=9.4 Oral nutrition	21=9.3 Intravenous nutrition	22=9.2 Fluids/electrolytes	23=9.1 Anaemias/blood disrdrs	24=8.3.4 Hormone antagonists	25=8.3.3 Androgens	26=8.3.2 Progestogens	27=8.3.1 Oestrogens	28=8.2.5 Aldsleukin	29=8.2.4 Interferons	30=8.2.3 Rituximab	31=8.2.2 Corticosteroids/immsps	32=8.2.1 Cytotoxic immunosups	33=8.1 Cytotoxic drugs	34=7.5 Appl urinary disrders	35=7.4 Drugs genito-urinary	36=7.3 Contraceptives	37=7.2 For vaginal/vulval cns	38=7.1 Drugs for obstetrics	39=6.7 Other endocrine drugs	40=6.6 For bone metabolism	41=6.5 Hypothalmic/ptry hrmns	42=6.4.3 Anabolic steroids	43=6.4.2.2 Male sex hormone antgs	44=6.4.2.1 Male sex hormones	45=6.4.1.2 Progestogens
		+ TREATMENT 13: DRUG NAME	Data Type: Text (can be very long text e.g. comment)
		+ TREATMENT 13: DOSE	Data Type: Text (can be very long text e.g. comment)
		+ TREATMENT 13: NOTES	Data Type: Coded value, Integer, see list of code-decode pairs:	1 = Yes	0 = No	9 = Not Asked
		+ TREATMENT 13: TEXT	Data Type: Text (can be very long text e.g. comment)
		+ TREATMENT 14	Data Type: Coded value, Integer, see list of code-decode pairs:	0=Not Asked	1=13 For skin conditions	2=12 For the ENT	3=11 For the eye	4=10.3 Drugs-soft-tissue inflm	5=10.2 Drugs-neuromusclr dis	6=10.1.4 Drugs for gout	7=10.1.3 rheumatic disease drgs	8=10.1.2 Corticosteroids	9=10.1.1 Non-strdal anti-inflms	10=9.8 Metabolic disorders	11=9.7 Bitters and tonics	12=9.6.7 Multi-vitamins	13=9.6.6 Vitamin K	14=9.6.5 Vitamin E	15=9.6.4 Vitamin D	16=9.6.3 Vitamin C	17=9.6.2 Vitamin B group	18=9.6.1 Vitamin A	19=9.5 Minerals	20=9.4 Oral nutrition	21=9.3 Intravenous nutrition	22=9.2 Fluids/electrolytes	23=9.1 Anaemias/blood disrdrs	24=8.3.4 Hormone antagonists	25=8.3.3 Androgens	26=8.3.2 Progestogens	27=8.3.1 Oestrogens	28=8.2.5 Aldsleukin	29=8.2.4 Interferons	30=8.2.3 Rituximab	31=8.2.2 Corticosteroids/immsps	32=8.2.1 Cytotoxic immunosups	33=8.1 Cytotoxic drugs	34=7.5 Appl urinary disrders	35=7.4 Drugs genito-urinary	36=7.3 Contraceptives	37=7.2 For vaginal/vulval cns	38=7.1 Drugs for obstetrics	39=6.7 Other endocrine drugs	40=6.6 For bone metabolism	41=6.5 Hypothalmic/ptry hrmns	42=6.4.3 Anabolic steroids	43=6.4.2.2 Male sex hormone antgs	44=6.4.2.1 Male sex hormones	45=6.4.1.2 Progestogens
		+ TREATMENT 14: DRUG NAME	Data Type: Text (can be very long text e.g. comment)
		+ TREATMENT 14: DOSE	Data Type: Text (can be very long text e.g. comment)
		+ TREATMENT 14: NOTES	Data Type: Coded value, Integer, see list of code-decode pairs:	1 = Yes	0 = No	9 = Not Asked
		+ TREATMENT 14: TEXT	Data Type: Text (can be very long text e.g. comment)
		+ TREATMENT 15	Data Type: Coded value, Integer, see list of code-decode pairs:	0=Not Asked	1=13 For skin conditions	2=12 For the ENT	3=11 For the eye	4=10.3 Drugs-soft-tissue inflm	5=10.2 Drugs-neuromusclr dis	6=10.1.4 Drugs for gout	7=10.1.3 rheumatic disease drgs	8=10.1.2 Corticosteroids	9=10.1.1 Non-strdal anti-inflms	10=9.8 Metabolic disorders	11=9.7 Bitters and tonics	12=9.6.7 Multi-vitamins	13=9.6.6 Vitamin K	14=9.6.5 Vitamin E	15=9.6.4 Vitamin D	16=9.6.3 Vitamin C	17=9.6.2 Vitamin B group	18=9.6.1 Vitamin A	19=9.5 Minerals	20=9.4 Oral nutrition	21=9.3 Intravenous nutrition	22=9.2 Fluids/electrolytes	23=9.1 Anaemias/blood disrdrs	24=8.3.4 Hormone antagonists	25=8.3.3 Androgens	26=8.3.2 Progestogens	27=8.3.1 Oestrogens	28=8.2.5 Aldsleukin	29=8.2.4 Interferons	30=8.2.3 Rituximab	31=8.2.2 Corticosteroids/immsps	32=8.2.1 Cytotoxic immunosups	33=8.1 Cytotoxic drugs	34=7.5 Appl urinary disrders	35=7.4 Drugs genito-urinary	36=7.3 Contraceptives	37=7.2 For vaginal/vulval cns	38=7.1 Drugs for obstetrics	39=6.7 Other endocrine drugs	40=6.6 For bone metabolism	41=6.5 Hypothalmic/ptry hrmns	42=6.4.3 Anabolic steroids	43=6.4.2.2 Male sex hormone antgs	44=6.4.2.1 Male sex hormones	45=6.4.1.2 Progestogens
		+ TREATMENT 15: DRUG NAME	Data Type: Text (can be very long text e.g. comment)
		+ TREATMENT 15: DOSE	Data Type: Text (can be very long text e.g. comment)
		+ TREATMENT 15: NOTES	Data Type: Coded value, Integer, see list of code-decode pairs:	1 = Yes	0 = No	9 = Not Asked
		+ TREATMENT 15: TEXT	Data Type: Text (can be very long text e.g. comment)
		+ TREATMENT 16	Data Type: Coded value, Integer, see list of code-decode pairs:	0=Not Asked	1=13 For skin conditions	2=12 For the ENT	3=11 For the eye	4=10.3 Drugs-soft-tissue inflm	5=10.2 Drugs-neuromusclr dis	6=10.1.4 Drugs for gout	7=10.1.3 rheumatic disease drgs	8=10.1.2 Corticosteroids	9=10.1.1 Non-strdal anti-inflms	10=9.8 Metabolic disorders	11=9.7 Bitters and tonics	12=9.6.7 Multi-vitamins	13=9.6.6 Vitamin K	14=9.6.5 Vitamin E	15=9.6.4 Vitamin D	16=9.6.3 Vitamin C	17=9.6.2 Vitamin B group	18=9.6.1 Vitamin A	19=9.5 Minerals	20=9.4 Oral nutrition	21=9.3 Intravenous nutrition	22=9.2 Fluids/electrolytes	23=9.1 Anaemias/blood disrdrs	24=8.3.4 Hormone antagonists	25=8.3.3 Androgens	26=8.3.2 Progestogens	27=8.3.1 Oestrogens	28=8.2.5 Aldsleukin	29=8.2.4 Interferons	30=8.2.3 Rituximab	31=8.2.2 Corticosteroids/immsps	32=8.2.1 Cytotoxic immunosups	33=8.1 Cytotoxic drugs	34=7.5 Appl urinary disrders	35=7.4 Drugs genito-urinary	36=7.3 Contraceptives	37=7.2 For vaginal/vulval cns	38=7.1 Drugs for obstetrics	39=6.7 Other endocrine drugs	40=6.6 For bone metabolism	41=6.5 Hypothalmic/ptry hrmns	42=6.4.3 Anabolic steroids	43=6.4.2.2 Male sex hormone antgs	44=6.4.2.1 Male sex hormones	45=6.4.1.2 Progestogens
		+ TREATMENT 16: DRUG NAME	Data Type: Text (can be very long text e.g. comment)
		+ TREATMENT 16: DOSE	Data Type: Text (can be very long text e.g. comment)
		+ TREATMENT 16: NOTES	Data Type: Coded value, Integer, see list of code-decode pairs:	1 = Yes	0 = No	9 = Not Asked
		+ TREATMENT 16: TEXT	Data Type: Text (can be very long text e.g. comment)
		+ TREATMENT 17	Data Type: Coded value, Integer, see list of code-decode pairs:	0=Not Asked	1=13 For skin conditions	2=12 For the ENT	3=11 For the eye	4=10.3 Drugs-soft-tissue inflm	5=10.2 Drugs-neuromusclr dis	6=10.1.4 Drugs for gout	7=10.1.3 rheumatic disease drgs	8=10.1.2 Corticosteroids	9=10.1.1 Non-strdal anti-inflms	10=9.8 Metabolic disorders	11=9.7 Bitters and tonics	12=9.6.7 Multi-vitamins	13=9.6.6 Vitamin K	14=9.6.5 Vitamin E	15=9.6.4 Vitamin D	16=9.6.3 Vitamin C	17=9.6.2 Vitamin B group	18=9.6.1 Vitamin A	19=9.5 Minerals	20=9.4 Oral nutrition	21=9.3 Intravenous nutrition	22=9.2 Fluids/electrolytes	23=9.1 Anaemias/blood disrdrs	24=8.3.4 Hormone antagonists	25=8.3.3 Androgens	26=8.3.2 Progestogens	27=8.3.1 Oestrogens	28=8.2.5 Aldsleukin	29=8.2.4 Interferons	30=8.2.3 Rituximab	31=8.2.2 Corticosteroids/immsps	32=8.2.1 Cytotoxic immunosups	33=8.1 Cytotoxic drugs	34=7.5 Appl urinary disrders	35=7.4 Drugs genito-urinary	36=7.3 Contraceptives	37=7.2 For vaginal/vulval cns	38=7.1 Drugs for obstetrics	39=6.7 Other endocrine drugs	40=6.6 For bone metabolism	41=6.5 Hypothalmic/ptry hrmns	42=6.4.3 Anabolic steroids	43=6.4.2.2 Male sex hormone antgs	44=6.4.2.1 Male sex hormones	45=6.4.1.2 Progestogens
		+ TREATMENT 17: DRUG NAME	Data Type: Text (can be very long text e.g. comment)
		+ TREATMENT 17: DOSE	Data Type: Text (can be very long text e.g. comment)
		+ TREATMENT 17: NOTES	Data Type: Coded value, Integer, see list of code-decode pairs:	1 = Yes	0 = No	9 = Not Asked
		+ TREATMENT 17: TEXT	Data Type: Text (can be very long text e.g. comment)
		+ TREATMENT 18	Data Type: Coded value, Integer, see list of code-decode pairs:	0=Not Asked	1=13 For skin conditions	2=12 For the ENT	3=11 For the eye	4=10.3 Drugs-soft-tissue inflm	5=10.2 Drugs-neuromusclr dis	6=10.1.4 Drugs for gout	7=10.1.3 rheumatic disease drgs	8=10.1.2 Corticosteroids	9=10.1.1 Non-strdal anti-inflms	10=9.8 Metabolic disorders	11=9.7 Bitters and tonics	12=9.6.7 Multi-vitamins	13=9.6.6 Vitamin K	14=9.6.5 Vitamin E	15=9.6.4 Vitamin D	16=9.6.3 Vitamin C	17=9.6.2 Vitamin B group	18=9.6.1 Vitamin A	19=9.5 Minerals	20=9.4 Oral nutrition	21=9.3 Intravenous nutrition	22=9.2 Fluids/electrolytes	23=9.1 Anaemias/blood disrdrs	24=8.3.4 Hormone antagonists	25=8.3.3 Androgens	26=8.3.2 Progestogens	27=8.3.1 Oestrogens	28=8.2.5 Aldsleukin	29=8.2.4 Interferons	30=8.2.3 Rituximab	31=8.2.2 Corticosteroids/immsps	32=8.2.1 Cytotoxic immunosups	33=8.1 Cytotoxic drugs	34=7.5 Appl urinary disrders	35=7.4 Drugs genito-urinary	36=7.3 Contraceptives	37=7.2 For vaginal/vulval cns	38=7.1 Drugs for obstetrics	39=6.7 Other endocrine drugs	40=6.6 For bone metabolism	41=6.5 Hypothalmic/ptry hrmns	42=6.4.3 Anabolic steroids	43=6.4.2.2 Male sex hormone antgs	44=6.4.2.1 Male sex hormones	45=6.4.1.2 Progestogens
		+ TREATMENT 18: DRUG NAME	Data Type: Text (can be very long text e.g. comment)
		+ TREATMENT 18: DOSE	Data Type: Text (can be very long text e.g. comment)
		+ TREATMENT 18: NOTES	Data Type: Coded value, Integer, see list of code-decode pairs:	1 = Yes	0 = No	9 = Not Asked
		+ TREATMENT 18: TEXT	Data Type: Text (can be very long text e.g. comment)
		+ TREATMENT 19	Data Type: Coded value, Integer, see list of code-decode pairs:	0=Not Asked	1=13 For skin conditions	2=12 For the ENT	3=11 For the eye	4=10.3 Drugs-soft-tissue inflm	5=10.2 Drugs-neuromusclr dis	6=10.1.4 Drugs for gout	7=10.1.3 rheumatic disease drgs	8=10.1.2 Corticosteroids	9=10.1.1 Non-strdal anti-inflms	10=9.8 Metabolic disorders	11=9.7 Bitters and tonics	12=9.6.7 Multi-vitamins	13=9.6.6 Vitamin K	14=9.6.5 Vitamin E	15=9.6.4 Vitamin D	16=9.6.3 Vitamin C	17=9.6.2 Vitamin B group	18=9.6.1 Vitamin A	19=9.5 Minerals	20=9.4 Oral nutrition	21=9.3 Intravenous nutrition	22=9.2 Fluids/electrolytes	23=9.1 Anaemias/blood disrdrs	24=8.3.4 Hormone antagonists	25=8.3.3 Androgens	26=8.3.2 Progestogens	27=8.3.1 Oestrogens	28=8.2.5 Aldsleukin	29=8.2.4 Interferons	30=8.2.3 Rituximab	31=8.2.2 Corticosteroids/immsps	32=8.2.1 Cytotoxic immunosups	33=8.1 Cytotoxic drugs	34=7.5 Appl urinary disrders	35=7.4 Drugs genito-urinary	36=7.3 Contraceptives	37=7.2 For vaginal/vulval cns	38=7.1 Drugs for obstetrics	39=6.7 Other endocrine drugs	40=6.6 For bone metabolism	41=6.5 Hypothalmic/ptry hrmns	42=6.4.3 Anabolic steroids	43=6.4.2.2 Male sex hormone antgs	44=6.4.2.1 Male sex hormones	45=6.4.1.2 Progestogens
		+ TREATMENT 19: DRUG NAME	Data Type: Text (can be very long text e.g. comment)
		+ TREATMENT 19: DOSE	Data Type: Text (can be very long text e.g. comment)
		+ TREATMENT 19: NOTES	Data Type: Coded value, Integer, see list of code-decode pairs:	1 = Yes	0 = No	9 = Not Asked
		+ TREATMENT 19: TEXT	Data Type: Text (can be very long text e.g. comment)
		+ TREATMENT 20	Data Type: Coded value, Integer, see list of code-decode pairs:	0=Not Asked	1=13 For skin conditions	2=12 For the ENT	3=11 For the eye	4=10.3 Drugs-soft-tissue inflm	5=10.2 Drugs-neuromusclr dis	6=10.1.4 Drugs for gout	7=10.1.3 rheumatic disease drgs	8=10.1.2 Corticosteroids	9=10.1.1 Non-strdal anti-inflms	10=9.8 Metabolic disorders	11=9.7 Bitters and tonics	12=9.6.7 Multi-vitamins	13=9.6.6 Vitamin K	14=9.6.5 Vitamin E	15=9.6.4 Vitamin D	16=9.6.3 Vitamin C	17=9.6.2 Vitamin B group	18=9.6.1 Vitamin A	19=9.5 Minerals	20=9.4 Oral nutrition	21=9.3 Intravenous nutrition	22=9.2 Fluids/electrolytes	23=9.1 Anaemias/blood disrdrs	24=8.3.4 Hormone antagonists	25=8.3.3 Androgens	26=8.3.2 Progestogens	27=8.3.1 Oestrogens	28=8.2.5 Aldsleukin	29=8.2.4 Interferons	30=8.2.3 Rituximab	31=8.2.2 Corticosteroids/immsps	32=8.2.1 Cytotoxic immunosups	33=8.1 Cytotoxic drugs	34=7.5 Appl urinary disrders	35=7.4 Drugs genito-urinary	36=7.3 Contraceptives	37=7.2 For vaginal/vulval cns	38=7.1 Drugs for obstetrics	39=6.7 Other endocrine drugs	40=6.6 For bone metabolism	41=6.5 Hypothalmic/ptry hrmns	42=6.4.3 Anabolic steroids	43=6.4.2.2 Male sex hormone antgs	44=6.4.2.1 Male sex hormones	45=6.4.1.2 Progestogens
		+ TREATMENT 20: DRUG NAME	Data Type: Text (can be very long text e.g. comment)
		+ TREATMENT 20: DOSE	Data Type: Text (can be very long text e.g. comment)
		+ TREATMENT 20: NOTES	Data Type: Coded value, Integer, see list of code-decode pairs:	1 = Yes	0 = No	9 = Not Asked
		+ TEXT	Data Type: Text (can be very long text e.g. comment)
	OPTIMA DIAGNOSES V 2010	+ SMC	Data Type: Coded value, Integer, see list of code-decode pairs:	1 = Yes	0 = No	8= Not Known	9 = Not Asked
		+ COGNITIVE IMPAIRMENT	Data Type: Coded value, Integer, see list of code-decode pairs:	1 = Yes	0 = No	8= Not Known	9 = Not Asked
		+ PETERSEN MCI	Data Type: Coded value, Integer, see list of code-decode pairs:	1 = Yes	0 = No	8= Not Known	9 = Not Asked
		+ PETERSEN MCI TYPE	Data Type: Coded value, Integer, see list of code-decode pairs:	1= Amnestic	2 = Amnestic multiple	3= Non-Amnestic Multiple domain	4 = Non-Amnestic Single Domain	8 = Not known	9 = Not Asked
		+ VCI	Data Type: Coded value, Integer, see list of code-decode pairs:	1 = Yes	0 = No	8= Not Known	9 = Not Asked
		+ DEMENTIA PRESENT	Data Type: Coded value, Integer, see list of code-decode pairs:	0=No	1=Mild	2=Moderate	3=Severe	8=Not known	9 = Not Asked
		+ AD (NINCDS-ADSDA)	Data Type: Coded value, Integer, see list of code-decode pairs:	0=Negative	1=Possible	2=Probable	8=Not known	9=Not Asked
		+ VASCULAR DEMENTIA	Data Type: Coded value, Integer, see list of code-decode pairs:	0=Negative	1=Possible	2=Probable	8=Not known	9=Not Asked
		+ MIXED DEMENTIA	Data Type: Coded value, Integer, see list of code-decode pairs:	1 = Yes	0 = No	8= Not Known	9 = Not Asked
		+ MIXED DEMENTIA TYPE	Data Type: Coded value, Integer, see list of code-decode pairs:	0=AD dominant NO	1=AD Dominant Yes	3=VaD Dominant No	4=VaD Dominant Yes	8=Not known	9=Not Asked
		+ FRONTO-TEMPORAL DEMENTIA	Data Type: Coded value, Integer, see list of code-decode pairs:	0=Negative	1=Possible	2=Probable	8=Not known	9=Not Asked
		+ CORTICO-BASAL DEGENERATION	Data Type: Coded value, Integer, see list of code-decode pairs:	0=Negative	1=Possible	2=Probable	8=Not known	9=Not Asked
		+ LEWY-BODY DISEASE	Data Type: Coded value, Integer, see list of code-decode pairs:	1 = Yes	0 = No	8= Not Known	9 = Not Asked
		+ LEWY-BODY DISEASE SEVERITY	Data Type: Coded value, Integer, see list of code-decode pairs:	0=Negative	1=Possible	2=Probable	8=Not known	9=Not Asked
		+ PARKINSON DISEASE	Data Type: Coded value, Integer, see list of code-decode pairs:	1 = Yes	0 = No	8= Not Known	9 = Not Asked
		+ PARKINSON DISEASE SEVERITY	Data Type: Coded value, Integer, see list of code-decode pairs:	0=Negative	1=Possible	2=Probable	8=Not known	9=Not Asked
		+ OTHER PARKINSONIAN SYNDROME	Data Type: Coded value, Integer, see list of code-decode pairs:	1 = Yes	0 = No	8= Not Known	9 = Not Asked
		+ PROGRESSIVE SUPRA-NUCLEAR PALSY	Data Type: Coded value, Integer, see list of code-decode pairs:	1 = Yes	0 = No	8= Not Known	9 = Not Asked
		+ DEMENTIA OTHER	Data Type: Coded value, Integer, see list of code-decode pairs:	1 = Yes	0 = No	8= Not Known	9 = Not Asked
		+ DIAGNOSES COMMENT	Data Type: Text (can be very long text e.g. comment)
		+ CERBRO-VASCULAR DISEASE PRESENT	Data Type: Coded value, Integer, see list of code-decode pairs:	0=None	1=Mild	2=Moderate	3=Severe	4=No Scan	8=Not known	9=Not Asked
		+ CEREBRO-VASCULAR RISK FACTORS	Data Type: Coded value, Integer, see list of code-decode pairs:	1 = Yes	0 = No	8= Not Known	9 = Not Asked
		+ OTHER SYSTEMIC ILLNESS AFFECTING COGNITION	Data Type: Coded value, Integer, see list of code-decode pairs:	1 = Yes	0 = No	8= Not Known	9 = Not Asked
		+ OTHER SYSTEMIC ILLNESS: COMMENT	Data Type: Text (can be very long text e.g. comment)
		+ DIAGNOSTIC CODE	Data Type: Numeric value (can be integer or double, negative or positive)
	MEDICAL ASSESSMENT V 2010	+ INSIGHT	Data Type: Coded value, Integer, see list of code-decode pairs:	0=Normal	1=Partial	2=Unaware	8=Not known	9=Not Asked
		+ FIRST PROBLEM NOTED	Data Type: Text (can be very long text e.g. comment)
		+ ONSET OF MEMORY PROBLEM	Data Type: Text (can be very long text e.g. comment)
		+ ONSET	Data Type: Coded value, Integer, see list of code-decode pairs:	0=Static	1=Stepwise	2=Gradual	8=Not known	9=Not Asked
		+ COURSE	Data Type: Coded value, Integer, see list of code-decode pairs:	0=Static	1=Stepwise	2=Gradual	8=Not known	9=Not Asked
		+ FLUCTUATION	Data Type: Coded value, Integer, see list of code-decode pairs:	0=None	1=Within one day	2=Over several days	8=Not known	9=Not Asked
		+ MEMORY	Data Type: Coded value, Integer, see list of code-decode pairs:	1 = Yes	0 = No	8= Not Known	9 = Not Asked
		+ EXPRESSIVE APHASIA	Data Type: Coded value, Integer, see list of code-decode pairs:	1 = Yes	0 = No	8= Not Known	9 = Not Asked
		+ RECEPTIVE APHASIA	Data Type: Coded value, Integer, see list of code-decode pairs:	1 = Yes	0 = No	8= Not Known	9 = Not Asked
		+ APRAXIA	Data Type: Coded value, Integer, see list of code-decode pairs:	1 = Yes	0 = No	8= Not Known	9 = Not Asked
		+ VISUAL AGNOSIA	Data Type: Coded value, Integer, see list of code-decode pairs:	1 = Yes	0 = No	8= Not Known	9 = Not Asked
		+ PLAN, SEQ, ORGANISE	Data Type: Coded value, Integer, see list of code-decode pairs:	1 = Yes	0 = No	8= Not Known	9 = Not Asked
		+ SPATIAL DISORIENTATION	Data Type: Coded value, Integer, see list of code-decode pairs:	1 = Yes	0 = No	8= Not Known	9 = Not Asked
		+ TEMPORAL DISORIENTATION	Data Type: Coded value, Integer, see list of code-decode pairs:	1 = Yes	0 = No	8= Not Known	9 = Not Asked
		+ ATTENTION/CONCENTRATION	Data Type: Coded value, Integer, see list of code-decode pairs:	1 = Yes	0 = No	8= Not Known	9 = Not Asked
		+ LETHARGY	Data Type: Coded value, Integer, see list of code-decode pairs:	1 = Yes	0 = No	8= Not Known	9 = Not Asked
		+ OBSESSIVE/RITUAL	Data Type: Coded value, Integer, see list of code-decode pairs:	1 = Yes	0 = No	8= Not Known	9 = Not Asked
		+ POORER HYGIENE	Data Type: Coded value, Integer, see list of code-decode pairs:	1 = Yes	0 = No	8= Not Known	9 = Not Asked
		+ DELUSIONS	Data Type: Coded value, Integer, see list of code-decode pairs:	1 = Yes	0 = No	8= Not Known	9 = Not Asked
		+ HALLUCINATIONS	Data Type: Coded value, Integer, see list of code-decode pairs:	1 = Yes	0 = No	8= Not Known	9 = Not Asked
		+ AGGRESSION	Data Type: Coded value, Integer, see list of code-decode pairs:	1 = Yes	0 = No	8= Not Known	9 = Not Asked
		+ DEPRESSION	Data Type: Coded value, Integer, see list of code-decode pairs:	1 = Yes	0 = No	8= Not Known	9 = Not Asked
		+ ANXIETY	Data Type: Coded value, Integer, see list of code-decode pairs:	1 = Yes	0 = No	8= Not Known	9 = Not Asked
		+ EUPHORIA	Data Type: Coded value, Integer, see list of code-decode pairs:	1 = Yes	0 = No	8= Not Known	9 = Not Asked
		+ APATHY	Data Type: Coded value, Integer, see list of code-decode pairs:	1 = Yes	0 = No	8= Not Known	9 = Not Asked
		+ DISINHIBITION	Data Type: Coded value, Integer, see list of code-decode pairs:	1 = Yes	0 = No	8= Not Known	9 = Not Asked
		+ IRRITABILITY	Data Type: Coded value, Integer, see list of code-decode pairs:	1 = Yes	0 = No	8= Not Known	9 = Not Asked
		+ WANDERING	Data Type: Coded value, Integer, see list of code-decode pairs:	1 = Yes	0 = No	8= Not Known	9 = Not Asked
		+ SLEEP PROBLEMS	Data Type: Coded value, Integer, see list of code-decode pairs:	1 = Yes	0 = No	8= Not Known	9 = Not Asked
		+ APPETITE PROBLEMS	Data Type: Coded value, Integer, see list of code-decode pairs:	1 = Yes	0 = No	8= Not Known	9 = Not Asked
		+ COMMENTS	Data Type: Text (can be very long text e.g. comment)
		+ OTHER PROBLEMS	Data Type: Text (can be very long text e.g. comment)
		+ HEAD INJURY	Data Type: Coded value, Integer, see list of code-decode pairs:	1 = Yes	0 = No	8= Not Known	9 = Not Asked
		+ MENINGITIS	Data Type: Coded value, Integer, see list of code-decode pairs:	1 = Yes	0 = No	8= Not Known	9 = Not Asked
		+ COLD SCORES	Data Type: Coded value, Integer, see list of code-decode pairs:	1 = Yes	0 = No	8= Not Known	9 = Not Asked
		+ EPILEPSY	Data Type: Coded value, Integer, see list of code-decode pairs:	1 = Yes	0 = No	8= Not Known	9 = Not Asked
		+ HEART ATTACK	Data Type: Coded value, Integer, see list of code-decode pairs:	1 = Yes	0 = No	8= Not Known	9 = Not Asked
		+ ANGINA	Data Type: Coded value, Integer, see list of code-decode pairs:	1 = Yes	0 = No	8= Not Known	9 = Not Asked
		+ DIABETES	Data Type: Coded value, Integer, see list of code-decode pairs:	1 = Yes	0 = No	8= Not Known	9 = Not Asked
		+ OVER-ACTIVE THYROID	Data Type: Coded value, Integer, see list of code-decode pairs:	1 = Yes	0 = No	8= Not Known	9 = Not Asked
		+ UNDER-ACTIVE THYROID	Data Type: Coded value, Integer, see list of code-decode pairs:	1 = Yes	0 = No	8= Not Known	9 = Not Asked
		+ DEPRESSION TREATED BY DOCTOR	Data Type: Coded value, Integer, see list of code-decode pairs:	1 = Yes	0 = No	8= Not Known	9 = Not Asked
		+ HIGH BLOOD PRESSURE	Data Type: Coded value, Integer, see list of code-decode pairs:	1 = Yes	0 = No	8= Not Known	9 = Not Asked
		+ PARKINSON DISEASE	Data Type: Coded value, Integer, see list of code-decode pairs:	1 = Yes	0 = No	8= Not Known	9 = Not Asked
		+ STROKE	Data Type: Coded value, Integer, see list of code-decode pairs:	1 = Yes	0 = No	8= Not Known	9 = Not Asked
		+ ALLERGIES	Data Type: Coded value, Integer, see list of code-decode pairs:	1 = Yes	0 = No	8= Not Known	9 = Not Asked
		+ OTHER CONDITIONS	Data Type: Text (can be very long text e.g. comment)
		+ ALCOHOL CONSUPTION	Data Type: Coded value, Integer, see list of code-decode pairs:	0=Never	1=Past	2=Current	8=Not known	9=Not Asked
		+ AGE STOPPED ALCOHOL	Data Type: Numeric value (can be integer or double, negative or positive)
		+ BEER	Data Type: Numeric value (can be integer or double, negative or positive)
		+ WINE	Data Type: Numeric value (can be integer or double, negative or positive)
		+ SPIRIT	Data Type: Numeric value (can be integer or double, negative or positive)
		+ OTHER	Data Type: Numeric value (can be integer or double, negative or positive)
		+ TOBACCO CONSUPTION	Data Type: Coded value, Integer, see list of code-decode pairs:	0=Never	1=Past	2=Current	8=Not known	9=Not Asked
		+ AGE STOPPED TOBACCO	Data Type: Numeric value (can be integer or double, negative or positive)
		+ CIGARETTES	Data Type: Numeric value (can be integer or double, negative or positive)
		+ CIGARS	Data Type: Numeric value (can be integer or double, negative or positive)
		+ TOBACCO	Data Type: Numeric value (can be integer or double, negative or positive)
		+ HEART SOUNDS	Data Type: Coded value, Integer, see list of code-decode pairs:	0=Abnormal	1=Normal	8=Not Known	9=Not Asked
		+ RHYTHM	Data Type: Coded value, Integer, see list of code-decode pairs:	0=Irregular	1=Regular	8=Not Known	9=Not Asked
		+ CAROTID BRUITS: LEFT	Data Type: Coded value, Integer, see list of code-decode pairs:	0=Absent	1=Present	8=Not Known	9=Not Asked
		+ CAROTID BRUITS: RIGHT	Data Type: Coded value, Integer, see list of code-decode pairs:	0=Absent	1=Present	8=Not Known	9=Not Asked
		+ DORSALIS PEDIS: LEFT FOOT	Data Type: Coded value, Integer, see list of code-decode pairs:	0=Absent	1=Present	8=Not Known	9=Not Asked
		+ DORSALIS PEDIS: RIGHT FOOT	Data Type: Coded value, Integer, see list of code-decode pairs:	0=Absent	1=Present	8=Not Known	9=Not Asked
		+ POSTERIOR TIBIAL: LEFT FOOT	Data Type: Coded value, Integer, see list of code-decode pairs:	0=Absent	1=Present	8=Not Known	9=Not Asked
		+ POSTERIOR TIBIAL: RIGHT FOOT	Data Type: Coded value, Integer, see list of code-decode pairs:	0=Absent	1=Present	8=Not Known	9=Not Asked
		+ SPEECH	Data Type: Coded value, Integer, see list of code-decode pairs:	0=Normal	1=Abnormal	2=Not Done	9=Not Asked	8=Not known
		+ VISUAL FIELDS	Data Type: Coded value, Integer, see list of code-decode pairs:	0=Normal	1=Abnormal	2=Not Done	9=Not Asked	8=Not known
		+ FUNDI	Data Type: Coded value, Integer, see list of code-decode pairs:	0=Normal	1=Abnormal	2=Not Done	9=Not Asked	8=Not known
		+ GAIT	Data Type: Coded value, Integer, see list of code-decode pairs:	0=Normal	1=Abnormal	2=Not Done	9=Not Asked	8=Not known
		+ CRANIALS	Data Type: Coded value, Integer, see list of code-decode pairs:	0=Normal	1=Abnormal	2=Not Done	9=Not Asked	8=Not known
		+ PYRAMIDAL	Data Type: Coded value, Integer, see list of code-decode pairs:	0=Normal	1=Abnormal	2=Not Done	9=Not Asked	8=Not known
		+ EXTRAPYRAMIDAL	Data Type: Coded value, Integer, see list of code-decode pairs:	0=Normal	1=Abnormal	2=Not Done	9=Not Asked	8=Not known
		+ TOUCH	Data Type: Coded value, Integer, see list of code-decode pairs:	0=Normal	1=Abnormal	2=Not Done	9=Not Asked	8=Not known
		+ PIN PRICK	Data Type: Coded value, Integer, see list of code-decode pairs:	0=Normal	1=Abnormal	2=Not Done	9=Not Asked	8=Not known
		+ PROPRIOCEPTION	Data Type: Coded value, Integer, see list of code-decode pairs:	0=Normal	1=Abnormal	2=Not Done	9=Not Asked	8=Not known
		+ VIBRATION	Data Type: Coded value, Integer, see list of code-decode pairs:	0=Normal	1=Abnormal	2=Not Done	9=Not Asked	8=Not known
		+ CEREBELLUM	Data Type: Coded value, Integer, see list of code-decode pairs:	0=Normal	1=Abnormal	2=Not Done	9=Not Asked	8=Not known
		+ THYROID	Data Type: Coded value, Integer, see list of code-decode pairs:	0=Normal	1=Abnormal	2=Not Applicable	9=Not Asked	8=Not known
		+ RESPIRATORY	Data Type: Coded value, Integer, see list of code-decode pairs:	0=Normal	1=Abnormal	2=Not Applicable	9=Not Asked	8=Not known
		+ ABDOMINAL	Data Type: Coded value, Integer, see list of code-decode pairs:	0=Normal	1=Abnormal	2=Not Applicable	9=Not Asked	8=Not known
	HACHINSKI ISCHAEMIC	+ ABRUPT ONSET	Data Type: Coded value, Integer, see list of code-decode pairs:	0=Absent	1=Present	8=Not Known	9=Not Asked
		+ STEPWISE DETERIORATION	Data Type: Coded value, Integer, see list of code-decode pairs:	0=Absent	1=Present	8=Not Known	9=Not Asked
		+ FLUCTUATING COURSE	Data Type: Coded value, Integer, see list of code-decode pairs:	0=Absent	1=Present	8=Not Known	9=Not Asked
		+ NOCTURNAL CONFUSION	Data Type: Coded value, Integer, see list of code-decode pairs:	0=Absent	1=Present	8=Not Known	9=Not Asked
		+ RELATIVE PRESERVATION OF PERSONALITY	Data Type: Coded value, Integer, see list of code-decode pairs:	0=Absent	1=Present	8=Not Known	9=Not Asked
		+ DEPRESSIVE SYMPTOMATOLOGY	Data Type: Coded value, Integer, see list of code-decode pairs:	0=Absent	1=Present	8=Not Known	9=Not Asked
		+ SOMATIC COMPLAINTS	Data Type: Coded value, Integer, see list of code-decode pairs:	0=Absent	1=Present	8=Not Known	9=Not Asked
		+ EMOTIONAL INCONTINENCE	Data Type: Coded value, Integer, see list of code-decode pairs:	0=Absent	1=Present	8=Not Known	9=Not Asked
		+ HISTORY OF HYPERTENSION	Data Type: Coded value, Integer, see list of code-decode pairs:	0=Absent	1=Present	8=Not Known	9=Not Asked
		+ HISTORY OF STROKE	Data Type: Coded value, Integer, see list of code-decode pairs:	0=Absent	1=Present	8=Not Known	9=Not Asked
		+ ATHEROSCLEROSIS	Data Type: Coded value, Integer, see list of code-decode pairs:	0=Absent	1=Present	8=Not Known	9=Not Asked
		+ FOCAL NUEROLOGICAL SYMPTOMS	Data Type: Coded value, Integer, see list of code-decode pairs:	0=Absent	1=Present	8=Not Known	9=Not Asked
		+ FOCAL NEUROLOGICAL SIGNS	Data Type: Coded value, Integer, see list of code-decode pairs:	0=Absent	1=Present	8=Not Known	9=Not Asked
	NEUROPSYCHOLOGY	BATTERY 2002
		+ DATE OF EXAMINATION	Date (in the following format dd-mm-YYYY e.g. 01-01-1900)
		+ TEST A - SCORE	Data Type: Numeric value (can be integer or double, negative or positive)
		+ TEST A - TIME	Data Type: Time
		+ TEST B - SCORE	Data Type: Numeric value (can be integer or double, negative or positive)
		+ TEST B - TIME	Data Type: Time
		+ PATTERN COMPARISON SCORE	Data Type: Numeric value (can be integer or double, negative or positive)
		+ PATTERN ERRORS	Data Type: Numeric value (can be integer or double, negative or positive)
		+ LETTER COMPARISON SCORE	Data Type: Numeric value (can be integer or double, negative or positive)
		+ LETTER ERRORS	Data Type: Numeric value (can be integer or double, negative or positive)
		+ SPEED TOTAL SCORE	Data Type: Numeric value (can be integer or double, negative or positive)
		+ SPEED TOTAL ERRORS	Data Type: Numeric value (can be integer or double, negative or positive)
		+ CATEGORY FLUENCY	Data Type: Numeric value (can be integer or double, negative or positive)
		+ CF HOUSEHOLD	Data Type: Numeric value (can be integer or double, negative or positive)
		+ CF DOGS	Data Type: Numeric value (can be integer or double, negative or positive)
		+ CF BOATS	Data Type: Numeric value (can be integer or double, negative or positive)
		+ CF ANIMALS	Data Type: Numeric value (can be integer or double, negative or positive)
		+ BOSTON NAMING	Data Type: Numeric value (can be integer or double, negative or positive)
		+ MAP SEARCH ONE-MINUTE SCORE	Data Type: Numeric value (can be integer or double, negative or positive)
		+ MAP SEARCH TWO-MINUTE SCORE	Data Type: Numeric value (can be integer or double, negative or positive)
		+ MAP SEARCH TOTAL	Data Type: Numeric value (can be integer or double, negative or positive)
		+ PLACING TEST OBJECTS	Data Type: Numeric value (can be integer or double, negative or positive)
		+ FACES	Data Type: Numeric value (can be integer or double, negative or positive)
		+ PLACING TEST FACES DR	Data Type: Numeric value (can be integer or double, negative or positive)
		+ PLACING TOTAL	Data Type: Numeric value (can be integer or double, negative or positive)
		+ LETTERS	Data Type: Numeric value (can be integer or double, negative or positive)
		+ DRAWINGS	Data Type: Numeric value (can be integer or double, negative or positive)
		+ PERCEPTION TOTAL	Data Type: Numeric value (can be integer or double, negative or positive)
		+ CLOX SCORE 1	Data Type: Numeric value (can be integer or double, negative or positive)
		+ CLOX SCORE 2	Data Type: Numeric value (can be integer or double, negative or positive)
		+ CLOX SCORE 2 - SCORE 1	Data Type: Numeric value (can be integer or double, negative or positive)
		+ HVLT TRIAL 1 WORDS RECALLED	Data Type: Numeric value (can be integer or double, negative or positive)
		+ HVLT TRIAL 2 WORDS RECALLED	Data Type: Numeric value (can be integer or double, negative or positive)
		+ HVLT TRIAL 3 WORDS RECALLED	Data Type: Numeric value (can be integer or double, negative or positive)
		+ HVLT TR	Data Type: Numeric value (can be integer or double, negative or positive)
		+ HVLT LI	Data Type: Numeric value (can be integer or double, negative or positive)
		+ HVLT TOTAL POSITIVES	Data Type: Numeric value (can be integer or double, negative or positive)
		+ HVLT FALSE POSITIVES-RELATED	Data Type: Numeric value (can be integer or double, negative or positive)
		+ HVLT FALSE POSITIVES-UNRELATED	Data Type: Numeric value (can be integer or double, negative or positive)
		+ HVLT DI	Data Type: Numeric value (can be integer or double, negative or positive)
		+ HVLT DR	Data Type: Numeric value (can be integer or double, negative or positive)
		+ RIVERMEAD IMMEDIATE RECALL	Data Type: Numeric value (can be integer or double, negative or positive)
		+ RIVERMEAD DELAYED RECALL	Data Type: Numeric value (can be integer or double, negative or positive)
		+ BISECTING LINES	Data Type: Numeric value (can be integer or double, negative or positive)
		+ SPATIAL ROTATION	Data Type: Numeric value (can be integer or double, negative or positive)
		+ SHAPES TRIAL 1	Data Type: Numeric value (can be integer or double, negative or positive)
		+ SHAPES TRIAL 2	Data Type: Numeric value (can be integer or double, negative or positive)
		+ SHAPES TRIAL 3	Data Type: Numeric value (can be integer or double, negative or positive)
		+ SHAPES TOTAL	Data Type: Numeric value (can be integer or double, negative or positive)
		+ SHAPES DELAYED RECALL	Data Type: Numeric value (can be integer or double, negative or positive)
		+ SHAPES ACCURACY	Data Type: Numeric value (can be integer or double, negative or positive)
		+ SHAPES ACCURACY: SHAPES TIME	Data Type: Numeric value (can be integer or double, negative or positive)
		+ PERCEPTION INCOMPLETE LETTERS	Data Type: Numeric value (can be integer or double, negative or positive)
		+ PERCEPTION INCOMPLETE DRAWINGS	Data Type: Numeric value (can be integer or double, negative or positive)
	SHORTENED CAMBRIDGE ADL	+ DIFFICULTY WITH MEMORY	Data Type: Coded value, Integer, see list of code-decode pairs:	1 = Yes	0 = No	9 = Not Asked
		+ FORGET TO PASS ON PHONE MESSAGES	Data Type: Coded value, Integer, see list of code-decode pairs:	0= never	1= monthly	2= weekly	3= daily	4= constantly	8= not applicable	9 = Not Asked
		+ POOR DAY-TO-DAY MEMORY	Data Type: Coded value, Integer, see list of code-decode pairs:	0= never	1= monthly	2= weekly	3= daily	4= constantly	8= not applicable	9 = Not Asked
		+ ASK SAME QUESTION REPEATEDLY	Data Type: Coded value, Integer, see list of code-decode pairs:	0= never	1= monthly	2= weekly	3= daily	4= constantly	8= not applicable	9 = Not Asked
		+ LOSE OR MISPLACE THINGS	Data Type: Coded value, Integer, see list of code-decode pairs:	0= never	1= monthly	2= weekly	3= daily	4= constantly	8= not applicable	9 = Not Asked
		+ FORGET NAMES OF FAMILIAR PEOPLE	Data Type: Coded value, Integer, see list of code-decode pairs:	0= never	1= monthly	2= weekly	3= daily	4= constantly	8= not applicable	9 = Not Asked
		+ FORGET NAMES OF OBJECTS AND THINGS	Data Type: Coded value, Integer, see list of code-decode pairs:	0= never	1= monthly	2= weekly	3= daily	4= constantly	8= not applicable	9 = Not Asked
		+ HAVE PROBLEMS FINISHING ACTIVITIES	Data Type: Coded value, Integer, see list of code-decode pairs:	0= never	1= monthly	2= weekly	3= daily	4= constantly	8= not applicable	9 = Not Asked
		+ HAVE POOR CONCENTRATION	Data Type: Coded value, Integer, see list of code-decode pairs:	0= never	1= monthly	2= weekly	3= daily	4= constantly	8= not applicable	9 = Not Asked
		+ FORGET WHAT DAY IT IS	Data Type: Coded value, Integer, see list of code-decode pairs:	0= never	1= monthly	2= weekly	3= daily	4= constantly	8= not applicable	9 = Not Asked
		+ FORGET WHAT TIME OF DAY IT IS	Data Type: Coded value, Integer, see list of code-decode pairs:	0= never	1= monthly	2= weekly	3= daily	4= constantly	8= not applicable	9 = Not Asked
		+ GET PRESENT MIXED UP WITH PAST	Data Type: Coded value, Integer, see list of code-decode pairs:	0= never	1= monthly	2= weekly	3= daily	4= constantly	8= not applicable	9 = Not Asked
		+ BECOME CONFUSED IN STRANGE PLACES	Data Type: Coded value, Integer, see list of code-decode pairs:	0= never	1= monthly	2= weekly	3= daily	4= constantly	8= not applicable	9 = Not Asked
		+ GET LOST AT HOME	Data Type: Coded value, Integer, see list of code-decode pairs:	0= never	1= monthly	2= weekly	3= daily	4= constantly	8= not applicable	9 = Not Asked
		+ DIFFICULTIES WITH ELECTRICAL APPL	Data Type: Coded value, Integer, see list of code-decode pairs:	0= never	1= monthly	2= weekly	3= daily	4= constantly	8= not applicable	9 = Not Asked
		+ PROBLEMS PREPARING MEALS	Data Type: Coded value, Integer, see list of code-decode pairs:	0= never	1= monthly	2= weekly	3= daily	4= constantly	8= not applicable	9 = Not Asked
		+ DIFFICULTIES WRITING LETTERS	Data Type: Coded value, Integer, see list of code-decode pairs:	0= never	1= monthly	2= weekly	3= daily	4= constantly	8= not applicable	9 = Not Asked
		+ DIFFICULTIES USING THE TELEPHONE	Data Type: Coded value, Integer, see list of code-decode pairs:	0= never	1= monthly	2= weekly	3= daily	4= constantly	8= not applicable	9 = Not Asked
		+ DIFFICULTIES MAKING A HOT DRINK	Data Type: Coded value, Integer, see list of code-decode pairs:	0= never	1= monthly	2= weekly	3= daily	4= constantly	8= not applicable	9 = Not Asked
		+ FORGET ITEMS WHEN SHOPPING	Data Type: Coded value, Integer, see list of code-decode pairs:	0= never	1= monthly	2= weekly	3= daily	4= constantly	8= not applicable	9 = Not Asked
		+ PROBLEMS HANDLING MONEY	Data Type: Coded value, Integer, see list of code-decode pairs:	0= never	1= monthly	2= weekly	3= daily	4= constantly	8= not applicable	9 = Not Asked
		+ DIFFICULTIES WITH HOUSEHOLD CHORES	Data Type: Coded value, Integer, see list of code-decode pairs:	0= never	1= monthly	2= weekly	3= daily	4= constantly	8= not applicable	9 = Not Asked
		+ DIFFICULTIES TRAVELLING ALONE	Data Type: Coded value, Integer, see list of code-decode pairs:	0= never	1= monthly	2= weekly	3= daily	4= constantly	8= not applicable	9 = Not Asked
		+ DIFFICULTIES WITH SELF-CARE	Data Type: Coded value, Integer, see list of code-decode pairs:	0= never	1= monthly	2= weekly	3= daily	4= constantly	8= not applicable	9 = Not Asked
		+ DIFFICULTIES MAKING DECISIONS	Data Type: Coded value, Integer, see list of code-decode pairs:	0= never	1= monthly	2= weekly	3= daily	4= constantly	8= not applicable	9 = Not Asked
		+ DIFFICULTIES SOLVING PROBLEMS	Data Type: Coded value, Integer, see list of code-decode pairs:	0= never	1= monthly	2= weekly	3= daily	4= constantly	8= not applicable	9 = Not Asked
		+ DIFFICULTIES MAKING JUDGEMENTS	Data Type: Coded value, Integer, see list of code-decode pairs:	0= never	1= monthly	2= weekly	3= daily	4= constantly	8= not applicable	9 = Not Asked
	MEMORY TESTS	+ DATE OF EXAMINATION	Date (in the following format dd-mm-YYYY e.g. 01-01-1900)
		+ FREE RECALL TRIAL 1	Data Type: Numeric value (can be integer or double, negative or positive)
		+ FREE RECALL TRIAL 2	Data Type: Numeric value (can be integer or double, negative or positive)
		+ DELAYED RECALL	Data Type: Numeric value (can be integer or double, negative or positive)
		+ SAVING	Data Type: Numeric value (can be integer or double, negative or positive)
		+ CANTAB PAIRS SETS COMPLETED	Data Type: Numeric value (can be integer or double, negative or positive)
		+ CANTAB PAIRS FIRST TRIALS CORR	Data Type: Numeric value (can be integer or double, negative or positive)
		+ CANTAB PAIRS TOTAL MEM SCORE	Data Type: Numeric value (can be integer or double, negative or positive)
		+ CANTAB PAIRS TOTAL ERRORS	Data Type: Numeric value (can be integer or double, negative or positive)
		+ CANTAB PAIRS TRIALS TO SUCC 1	Data Type: Numeric value (can be integer or double, negative or positive)
		+ CANTAB PAIRS TRIALS TO SUCC 2	Data Type: Numeric value (can be integer or double, negative or positive)
		+ EW PAIRS SET 1	Data Type: Numeric value (can be integer or double, negative or positive)
		+ EW PAIRS SET 2	Data Type: Numeric value (can be integer or double, negative or positive)
		+ EW PAIRS TOTAL	Data Type: Numeric value (can be integer or double, negative or positive)
		+ CANTAB PATTERN SET 1	Data Type: Numeric value (can be integer or double, negative or positive)
		+ CANTAB PATTERN SET 2	Data Type: Numeric value (can be integer or double, negative or positive)
		+ CANTAB PATTERN TOTAL	Data Type: Numeric value (can be integer or double, negative or positive)
		+ SPATIAL RECOG SET 1	Data Type: Numeric value (can be integer or double, negative or positive)
		+ SPATIAL RECOG SET 2	Data Type: Numeric value (can be integer or double, negative or positive)
		+ SPATIAL RECOG SET 3	Data Type: Numeric value (can be integer or double, negative or positive)
		+ SPATIAL RECOG SET 4	Data Type: Numeric value (can be integer or double, negative or positive)
		+ SPATIAL RECOG TOTAL	Data Type: Numeric value (can be integer or double, negative or positive)
		+ PATTERN COMPARISON 1	Data Type: Numeric value (can be integer or double, negative or positive)
		+ PATTERN COMPARISON 2	Data Type: Numeric value (can be integer or double, negative or positive)
		+ SPEED PATTERN TOTAL	Data Type: Numeric value (can be integer or double, negative or positive)
		+ LETTER COMPARISON 1	Data Type: Numeric value (can be integer or double, negative or positive)
		+ LETTER COMPARISON 2	Data Type: Numeric value (can be integer or double, negative or positive)
		+ SPEED LETTER TOTAL	Data Type: Numeric value (can be integer or double, negative or positive)
		+ PCS SET 1+2 ERROR	Data Type: Numeric value (can be integer or double, negative or positive)
		+ LCS SET 1+2 ERROR	Data Type: Numeric value (can be integer or double, negative or positive)
		+ CANTAB SPATIAL SPAN	Data Type: Numeric value (can be integer or double, negative or positive)
		+ TOTAL SEQUENCE ERROR	Data Type: Numeric value (can be integer or double, negative or positive)
		+ TOTAL USAGE ERROR	Data Type: Numeric value (can be integer or double, negative or positive)
		+ GRADED NAMING HALF TEST SCORE	Data Type: Numeric value (can be integer or double, negative or positive)
		+ GRADED NAMING FULL TEST SCORE	Data Type: Numeric value (can be integer or double, negative or positive)
		+ GRADED NAMING TIME	Data Type: Time
		+ SYNONYMS CONCRETE	Data Type: Numeric value (can be integer or double, negative or positive)
		+ ABSTRACT	Data Type: Numeric value (can be integer or double, negative or positive)
		+ SYNONYMS TOTAL	Data Type: Numeric value (can be integer or double, negative or positive)
		+ SYNONYMS TIME	Data Type: Time
		+ LLT TDS	Data Type: Numeric value (can be integer or double, negative or positive)
		+ LLT LI	Data Type: Numeric value (can be integer or double, negative or positive)
		+ LLT DDS	Data Type: Numeric value (can be integer or double, negative or positive)
		+ LLT DRS	Data Type: Numeric value (can be integer or double, negative or positive)
		+ BVRT CORRECT	Data Type: Numeric value (can be integer or double, negative or positive)
		+ BVRT ERROR	Data Type: Numeric value (can be integer or double, negative or positive)
	CLOX	+ DATE OF EXAMINATION	Date (in the following format dd-mm-YYYY e.g. 01-01-1900)
		+ RESEMBLES CLOCK SCORE 1	Data Type: Numeric value (can be integer or double, negative or positive)
		+ RESEMBLES CLOCK SCORE 2	Data Type: Numeric value (can be integer or double, negative or positive)
		+ CIRCLE PRESENT SCORE 1	Data Type: Numeric value (can be integer or double, negative or positive)
		+ CIRCLE PRESENT SCORE 2	Data Type: Numeric value (can be integer or double, negative or positive)
		+ DIAMETER >1 INCH SCORE 1	Data Type: Numeric value (can be integer or double, negative or positive)
		+ DIAMETER >1 INCH SCORE 2	Data Type: Numeric value (can be integer or double, negative or positive)
		+ NUMBERS INSIDE SCORE 1	Data Type: Numeric value (can be integer or double, negative or positive)
		+ NUMBERS INSIDE SCORE 2	Data Type: Numeric value (can be integer or double, negative or positive)
		+ PLACED FIRST SCORE 1	Data Type: Numeric value (can be integer or double, negative or positive)
		+ PLACED FIRST SCORE 2	Data Type: Numeric value (can be integer or double, negative or positive)
		+ SPACING SCORE 1	Data Type: Numeric value (can be integer or double, negative or positive)
		+ SPACING SCORE 2	Data Type: Numeric value (can be integer or double, negative or positive)
		+ ERRORS SCORE 1	Data Type: Numeric value (can be integer or double, negative or positive)
		+ ERRORS SCORE 2	Data Type: Numeric value (can be integer or double, negative or positive)
		+ ARABIC SCORE 1	Data Type: Numeric value (can be integer or double, negative or positive)
		+ ARABIC SCORE 2	Data Type: Numeric value (can be integer or double, negative or positive)
		+ TWELVE ONLY SCORE 1	Data Type: Numeric value (can be integer or double, negative or positive)
		+ TWELVE ONLY SCORE 2	Data Type: Numeric value (can be integer or double, negative or positive)
		+ SEQUENCE SCORE 1	Data Type: Numeric value (can be integer or double, negative or positive)
		+ SEQUENCE SCORE 2	Data Type: Numeric value (can be integer or double, negative or positive)
		+ HANDS SCORE 1	Data Type: Numeric value (can be integer or double, negative or positive)
		+ HANDS SCORE 2	Data Type: Numeric value (can be integer or double, negative or positive)
		+ ARROWS SCORE 1	Data Type: Numeric value (can be integer or double, negative or positive)
		+ ARROWS SCORE 2	Data Type: Numeric value (can be integer or double, negative or positive)
		+ HOUR HAND SCORE 1	Data Type: Numeric value (can be integer or double, negative or positive)
		+ HOUR HAND SCORE 2	Data Type: Numeric value (can be integer or double, negative or positive)
		+ MINUTE HAND SCORE 1	Data Type: Numeric value (can be integer or double, negative or positive)
		+ MINUTE HAND SCORE 2	Data Type: Numeric value (can be integer or double, negative or positive)
		+ NONE SCORE 1	Data Type: Numeric value (can be integer or double, negative or positive)
		+ NONE SCORE 2	Data Type: Numeric value (can be integer or double, negative or positive)
	MEMORY TESTS 2000	+ PLACING TEST WORDS	Data Type: Numeric value (can be integer or double, negative or positive)
		+ DATE OF EXAMINATION	Date (in the following format dd-mm-YYYY e.g. 01-01-1900)
		+ PLACING TEST WORDS	Data Type: Numeric value (can be integer or double, negative or positive)
		+ PLACING TEST FACES	Data Type: Numeric value (can be integer or double, negative or positive)
		+ PLACING TEST OBJECTS	Data Type: Numeric value (can be integer or double, negative or positive)
		+ PLACING TEST TOTAL FROM TWO	Data Type: Numeric value (can be integer or double, negative or positive)
		+ PLACING TEST TOTAL FROM THREE	Data Type: Numeric value (can be integer or double, negative or positive)
		+ VOSP SILHOUETTES	Data Type: Numeric value (can be integer or double, negative or positive)
		+ SHAPES AND HOLES TIME	Data Type: Numeric value (can be integer or double, negative or positive)
		+ RECOGNITION FOR WORDS SCORE	Data Type: Numeric value (can be integer or double, negative or positive)
		+ TRAILMAKING TIME 2	Data Type: Numeric value (can be integer or double, negative or positive)
		+ TRAILMAKING TIME 1	Data Type: Numeric value (can be integer or double, negative or positive)
		+ TRAILMAKING TIME DIFFERENCE	Data Type: Numeric value (can be integer or double, negative or positive)
		+ TRAILMAKING ERRORS	Data Type: Numeric value (can be integer or double, negative or positive)
		+ DIGITS FORWARDS SPAN	Data Type: Numeric value (can be integer or double, negative or positive)
		+ DIGITS FORWARDS SCORE	Data Type: Numeric value (can be integer or double, negative or positive)
		+ DIGITS BACKWARDS SPAN	Data Type: Numeric value (can be integer or double, negative or positive)
		+ DIGITS BACKWARDS SCORE	Data Type: Numeric value (can be integer or double, negative or positive)
		+ DIGITS TOTAL SCORE	Data Type: Numeric value (can be integer or double, negative or positive)
		+ DUAL TASKS BOXES CROSSED 1	Data Type: Numeric value (can be integer or double, negative or positive)
		+ DUAL TASKS BOXES CROSSED	Data Type: Numeric value (can be integer or double, negative or positive)
		+ DUAL TASKS SQUARES CROSSED	Data Type: Text (can be very long text e.g. comment)
		+ DUAL TASKS DIGITS CORRECT	Data Type: Numeric value (can be integer or double, negative or positive)
		+ DUAL TASKS DIGITS ERRORS	Data Type: Numeric value (can be integer or double, negative or positive)
		+ DUAL TASKS DIGITS PERCENT CORRECT	Data Type: Numeric value (can be integer or double, negative or positive)
		+ WEAK CUED RECALL TRIAL 1	Data Type: Numeric value (can be integer or double, negative or positive)
		+ WEAK CUED RECALL TRIAL 2	Data Type: Numeric value (can be integer or double, negative or positive)
		+ SDMT 45 SECOND SCORE	Data Type: Numeric value (can be integer or double, negative or positive)
		+ SDMT 90 SECOND SCORE	Data Type: Numeric value (can be integer or double, negative or positive)
		+ SDMT 45S ERRORS	Data Type: Numeric value (can be integer or double, negative or positive)
		+ SDMT 90S ERRORS	Data Type: Numeric value (can be integer or double, negative or positive)
		+ SDMT SCORE	Data Type: Numeric value (can be integer or double, negative or positive)
		+ DOORS SET A SCORE	Data Type: Numeric value (can be integer or double, negative or positive)
		+ DOORS SET B SCORE	Data Type: Numeric value (can be integer or double, negative or positive)
		+ STROOP 30 SECONDS	Data Type: Numeric value (can be integer or double, negative or positive)
		+ STROOP 30S ERRORS	Data Type: Numeric value (can be integer or double, negative or positive)
		+ STROOP C 60S	Data Type: Numeric value (can be integer or double, negative or positive)
		+ C ERRORS 60S	Data Type: Numeric value (can be integer or double, negative or positive)
		+ STROOP CW 60S	Data Type: Numeric value (can be integer or double, negative or positive)
		+ CW ERRORS 60S	Data Type: Numeric value (can be integer or double, negative or positive)
		+ VOSP CUBES	Data Type: Numeric value (can be integer or double, negative or positive)
		+ ALPHABET TEST 30 SECONDS	Data Type: Numeric value (can be integer or double, negative or positive)
		+ ALPHABET TEST ERRORS	Data Type: Numeric value (can be integer or double, negative or positive)
		+ INSPECTION TIME SCORE	Data Type: Numeric value (can be integer or double, negative or positive)
		+ PURPLE SQUARES PRESENT ACCURACY	Data Type: Numeric value (can be integer or double, negative or positive)
		+ PURPLE SQUARES PRESENT SPEED	Data Type: Numeric value (can be integer or double, negative or positive)
		+ PURPLE SQUARES ABSENT ACCURACY	Data Type: Numeric value (can be integer or double, negative or positive)
		+ PURPLE SQUARES ABSENT SPEED	Data Type: Numeric value (can be integer or double, negative or positive)
		+ PURPLE SQUARES RIGHT ACCURACY	Data Type: Numeric value (can be integer or double, negative or positive)
		+ PURPLE SQUARES RIGHT SPEED	Data Type: Numeric value (can be integer or double, negative or positive)
		+ PURPLE SQUARES LEFT ACCURACY	Data Type: Numeric value (can be integer or double, negative or positive)
		+ PURPLE SQUARES LEFT SPEED	Data Type: Numeric value (can be integer or double, negative or positive)
		+ PURPLE SQUARES MEAN REACTION TIME	Data Type: Numeric value (can be integer or double, negative or positive)
	TICS-M	+ TIME STARTED	Data Type: Time
		+ ORIENTATION SCORE	Data Type: Numeric value (can be integer or double, negative or positive)
		+ FREE RECALL SCORE	Data Type: Numeric value (can be integer or double, negative or positive)
		+ ATTENTION/CALCULATION SCORE	Data Type: Numeric value (can be integer or double, negative or positive)
		+ REMOTE & RECENT MEMORY SCORE	Data Type: Numeric value (can be integer or double, negative or positive)
		+ LANGUAGE/REPETITION SCORE	Data Type: Numeric value (can be integer or double, negative or positive)
		+ DELAYED RECALL SCORE	Data Type: Numeric value (can be integer or double, negative or positive)
		+ TOTAL SCORE	Data Type: Numeric value (can be integer or double, negative or positive)
		+ TIME COMPLETED	Data Type: Time
		+ TICS-M STATUS	Data Type: Coded value, Integer, see list of code-decode pairs	1 = Completed	2 = Refused	3 = Aborted	9 = Not Known
		+ TICS-M STATUS: REASON (IF INCOMPLETE)	Data Type: Text (can be very long text e.g. comment)
	MOCA	+ DATE OF TEST	Date (in the following format dd-mm-YYYY e.g. 01-01-1900)
		+ TRAIL MAKING	Data Type: Coded value, Integer, see list of code-decode pairs	1 = Correct	0 = Incorrect	9 = Not Asked	8 = Not Known
		+ COPY CUBE	Data Type: Coded value, Integer, see list of code-decode pairs	1 = Correct	0 = Incorrect	9 = Not Asked	8 = Not Known
		+ DRAW CLOCK CONTOUR	Data Type: Coded value, Integer, see list of code-decode pairs	1 = Correct	0 = Incorrect	9 = Not Asked	8 = Not Known
		+ DRAW CLOCK NUMBERS	Data Type: Coded value, Integer, see list of code-decode pairs	1 = Correct	0 = Incorrect	9 = Not Asked	8 = Not Known
		+ DRAW CLOCK HANDS	Data Type: Coded value, Integer, see list of code-decode pairs	1 = Correct	0 = Incorrect	9 = Not Asked	8 = Not Known
		+ VISUOSPATIAL EXECUTIVE SCORE	Data Type: Numeric value (can be integer or double, negative or positive)
		+ NAMING SCORE	Data Type: Numeric value (can be integer or double, negative or positive)
		+ ATTENTION READ DIGITS SCORE	Data Type: Numeric value (can be integer or double, negative or positive)
		+ ATTENTION READ LETTERS SCORE	Data Type: Numeric value (can be integer or double, negative or positive)
		+ ATTENTION 7 SUBSTRACTION SCORE	Data Type: Numeric value (can be integer or double, negative or positive)
		+ LANGUAGE REPEAT SCORE	Data Type: Numeric value (can be integer or double, negative or positive)
		+ LANGUAGE FLUENCY SCORE	Data Type: Numeric value (can be integer or double, negative or positive)
		+ ABSTRACTION SCORE	Data Type: Numeric value (can be integer or double, negative or positive)
		+ WORD 1 NO CUE	Data Type: Coded value, Integer, see list of code-decode pairs	1 = Correct	0 = Incorrect	9 = Not Asked	8 = Not Known
		+ WORD 2 NO CUE	Data Type: Coded value, Integer, see list of code-decode pairs	1 = Correct	0 = Incorrect	9 = Not Asked	8 = Not Known
		+ WORD 3 NO CUE	Data Type: Coded value, Integer, see list of code-decode pairs	1 = Correct	0 = Incorrect	9 = Not Asked	8 = Not Known
		+ WORD 4 NO CUE	Data Type: Coded value, Integer, see list of code-decode pairs	1 = Correct	0 = Incorrect	9 = Not Asked	8 = Not Known
		+ WORD 5 NO CUE	Data Type: Coded value, Integer, see list of code-decode pairs	1 = Correct	0 = Incorrect	9 = Not Asked	8 = Not Known
		+ WORD 1 CATEGORY CUE	Data Type: Coded value, Integer, see list of code-decode pairs	1 = Correct	0 = Incorrect	9 = Not Asked	8 = Not Known
		+ WORD 2 CATEGORY CUE	Data Type: Coded value, Integer, see list of code-decode pairs	1 = Correct	0 = Incorrect	9 = Not Asked	8 = Not Known
		+ WORD 3 CATEGORY CUE	Data Type: Coded value, Integer, see list of code-decode pairs	1 = Correct	0 = Incorrect	9 = Not Asked	8 = Not Known
		+ WORD 4 CATEGORY CUE	Data Type: Coded value, Integer, see list of code-decode pairs	1 = Correct	0 = Incorrect	9 = Not Asked	8 = Not Known
		+ WORD 5 CATEGORY CUE	Data Type: Coded value, Integer, see list of code-decode pairs	1 = Correct	0 = Incorrect	9 = Not Asked	8 = Not Known
		+ WORD 1 MULTIPLE CHOICE CUE	Data Type: Coded value, Integer, see list of code-decode pairs	1 = Correct	0 = Incorrect	9 = Not Asked	8 = Not Known
		+ WORD 2 MULTIPLE CHOICE CUE	Data Type: Coded value, Integer, see list of code-decode pairs	1 = Correct	0 = Incorrect	9 = Not Asked	8 = Not Known
		+ WORD 3 MULTIPLE CHOICE CUE	Data Type: Coded value, Integer, see list of code-decode pairs	1 = Correct	0 = Incorrect	9 = Not Asked	8 = Not Known
		+ WORD 4 MULTIPLE CHOICE CUE	Data Type: Coded value, Integer, see list of code-decode pairs	1 = Correct	0 = Incorrect	9 = Not Asked	8 = Not Known
		+ WORD 5 MULTIPLE CHOICE CUE	Data Type: Coded value, Integer, see list of code-decode pairs	1 = Correct	0 = Incorrect	9 = Not Asked	8 = Not Known
		+ DELAYED RECALL SCORE	Data Type: Numeric value (can be integer or double, negative or positive)
		+ ORIENTATION SCORE	Data Type: Numeric value (can be integer or double, negative or positive)
		+ TOTAL SCORE	Data Type: Numeric value (can be integer or double, negative or positive)
		+ YEARS OF EDUCATION	Data Type: Coded value, Integer, see list of code-decode pairs	1 = Less or equal 12 yrs	0 = more than 12 yrs	9 = Not Asked	8 = Not Known
		+ MOCA SCORE	Data Type: Numeric value (can be integer or double, negative or positive)
	MOCA-MOD	+ DATE OF TEST	Date (in the following format dd-mm-YYYY e.g. 01-01-1900)
		+ EXECUTIVE FUNCTION TASK 1	Data Type: Coded value, Integer, see list of code-decode pairs	1 = Correct	0 = Incorrect	9 = Not Asked	8 = Not Known
		+ EXECUTIVE FUNCTION TASK 2	Data Type: Coded value, Integer, see list of code-decode pairs	1 = Correct	0 = Incorrect	9 = Not Asked	8 = Not Known
		+ SDMT TIME TAKEN	Data Type: Numeric value (can be integer or double, negative or positive)
		+ SDMT	Data Type: Coded value, Integer, see list of code-decode pairs	1 = Correct	0 = Incorrect	9 = Not Asked	8 = Not Known
		+ STROOP TASK C-T TIME TAKEN	Data Type: Numeric value (can be integer or double, negative or positive)
		+ STROOP TASK C-W TIME TAKEN	Data Type: Numeric value (can be integer or double, negative or positive)
		+ STROOP TASK C-W	Data Type: Coded value, Integer, see list of code-decode pairs	1 = Correct	0 = Incorrect	9 = Not Asked	8 = Not Known
		+ CUBES (VOSP)	Data Type: Coded value, Integer, see list of code-decode pairs	1 = Correct	0 = Incorrect	9 = Not Asked	8 = Not Known
		+ EXECUTIVE SCORE	Data Type: Numeric value (can be integer or double, negative or positive)
		+ PLACING TEST RECALL 4 FACES SCORE	Data Type: Numeric value (can be integer or double, negative or positive)
	BADLS+	+ DATE OF TEST	Date (in the following format dd-mm-YYYY e.g. 01-01-1900)
		+ FOOD	Data Type: Coded value, Integer, see list of code-decode pairs	9 = Not Asked	0 = Selects and prepares food as required	1 = Able to prepare food if ingredients are set out	2 = Can prepare food if prompted step by step	3 =Unable to prepare food even with prompting and supervision	6 = Not Applicable
		+ EATING	Data Type: Coded value, Integer, see list of code-decode pairs	9 = Not Asked	0 = Eats appropriately using correct cutlery	1 = Eats appropriately if food made manageable and/or uses spoon	2 = Uses fingers to eat food	3 = Needs to be fed	6 = Not Applicable
		+ DRINK	Data Type: Coded value, Integer, see list of code-decode pairs	9 = Not Asked	0 = Selects and prepares drinks as required	1 = Can prepare drinks if ingredients left available	2 = Can prepare drinks if prompted step by step	3 = Unable to make a drink even with prompting and supervision	6 = Not Applicable
		+ DRINKING	Data Type: Coded value, Integer, see list of code-decode pairs	9 = Not Asked	0 = Drinks appropriately	1 = Drinks appropriately with aids, beaker etc	2 = Does not drink appropriately even with aids, but attempts to	3 = Has to have drinks administered (fed)	6 = Not Applicable
		+ DRESSING	Data Type: Coded value, Integer, see list of code-decode pairs	9 = Not Asked	0 = Selects appropriate clothing and dresses self	1 = Puts clothes on in wrong order, or back to front, or dirty clothes	2 = Unable to dress self but moves limbs to assist	3 = Unable to assist and requires total dressing	6 = Not Applicable
		+ HYGIENE	Data Type: Coded value, Integer, see list of code-decode pairs	9 = Not Asked	0 = Washes regularly and independently	1 = Can wash self if given soap, flannel, towel, etc	2 = Can wash self if prompted and supervised	3 = Unable to wash self and needs full assistance	6 = Not Applicable
		+ TEETH	Data Type: Coded value, Integer, see list of code-decode pairs	9 = Not Asked	0 = Cleans own teeth/dentures regularly and independently	1 = Cleans teeth/dentures if given appropriate items	2 = Requires some assistance	3 = Full assistance given	6 = Not Applicable
		+ BATH, SHOWER	Data Type: Coded value, Integer, see list of code-decode pairs	9 = Not Asked	0 = Bathes regularly and independently	1 = Needs bath to be run, shower turned on	2 = Needs supervision and prompting to wash	3 = Totally dependent	6 = Not Applicable
		+ TOILET, COMMODE	Data Type: Coded value, Integer, see list of code-decode pairs	9 = Not Asked	0 = Uses toilet appropriately when required	1 = Needs to be taken to the toilet and given assistance	2 = Incontinent of urine or faeces	3 = Incontinent of urine and faeces	6 = Not Applicable
		+ TRANSFERS	Data Type: Coded value, Integer, see list of code-decode pairs	9 = Not Asked	0 = Can get in/out of chair unaided	1 = Can get into a chair but needs help to get out	2 = Needs help getting in and out of a chair	3 = Totally dependent	6 = Not Applicable
		+ MOBILITY	Data Type: Coded value, Integer, see list of code-decode pairs	9 = Not Asked	0 = Walks independently	1 = Walks with assistance	2 = Uses aids to mobilize	3 = Unable to walk	6 = Not Applicable
		+ ORIENTATION TIME	Data Type: Coded value, Integer, see list of code-decode pairs	9 = Not Asked	0 = Fully orientated	1 = Unaware of time/day	2 = Repeatedly asks the time/day/date	3 = Mixes up night and day	6 = Not Applicable
		+ ORIENTATION SPACE	Data Type: Coded value, Integer, see list of code-decode pairs	9 = Not Asked	0 = Fully orientated to surroundings	1 = Orientated to familiar surroundings only	2 = Gets lost in home	3 = Does not recognise home as own	6 = Not Applicable
		+ COMMUNICATIONS	Data Type: Coded value, Integer, see list of code-decode pairs	9 = Not Asked	0 = Able to hold appropriate conversation	1 = Shows understanding and attempts to respond	2 = Can make self understood but difficult understanding others	3 = Does not respond to or communicate with others	6 = Not Applicable
		+ TELEPHONE	Data Type: Coded value, Integer, see list of code-decode pairs	9 = Not Asked	0 = Uses telephone appropriately	1 = Uses telephone if number given or predialled	2 = Answers telephone but does not make calls	3 = Unable to use telephone	6 = Not Applicable
		+ GARDENING, HOUSEWORK	Data Type: Coded value, Integer, see list of code-decode pairs	9 = Not Asked	0 = Able to do to previous standard	1 = Able to do but not to previous standard	2 = Limited participation even with supervision	3 = Unable to participate in previous activities	6 = Not Applicable
		+ SHOPPING	Data Type: Coded value, Integer, see list of code-decode pairs	9 = Not Asked	0 = Shops to previous standard	1 = Able to shop for 1 or 2 items with or without list	2 = Unable to shop alone, but participate	3 = Unable to participate in shopping	6 = Not Applicable
		+ FINANCES	Data Type: Coded value, Integer, see list of code-decode pairs	9 = Not Asked	0 = Responsible for own finances	1 = Unable to write checks but can sign name and recognises money values	2 = Can sign name but unable to recognise money values	3 = Unable to sign name and recognise money values	6 = Not Applicable
		+ GAMES, HOBBIES	Data Type: Coded value, Integer, see list of code-decode pairs	9 = Not Asked	0 = Participates to previous standard	1 = Participates but needs instructions	2 = Reluctant to join in	3 = No longer able to join in	6 = Not Applicable
		+ TRANSPORT	Data Type: Coded value, Integer, see list of code-decode pairs	9 = Not Asked	0 = Able to use independently	1 = Unable to drive but uses public transport, bike	2 = Unable use public transport alone	3 = Unable to use public even when accompanied	6 = Not Applicable
		+ BEING LEFT ALONE	Data Type: Coded value, Integer, see list of code-decode pairs	9 = Not Asked	0 = Goes out alone for more than 15 minutes	1 = Goes out alone for less than 15 minutes	2 = Is alone at home an hour or longer, during the day	3 = Is alone at home for less than an hour, during the day	4 = Is never alone at home	6 = Not Applicable
		+ DRIVING	Data Type: Coded value, Integer, see list of code-decode pairs	9 = Not Asked	0 = Drives to previous standard	1 = Drives to previous standard but get lost	2 = Drives more slowly than 5 years ago	3 = Is less aware of other traffic/pedestrians than 5 years ago	6 = Not Applicable
		+ USING HOUSEHOLD APPLIANCES	Data Type: Coded value, Integer, see list of code-decode pairs	9 = Not Asked	0 = Correctly uses complex appliances	1 = Correctly uses simple appliances	2 = Correctly uses appliances with supervision	3 = Unable to use appliances correctly	6 = Not Applicable
		+ FINDING PERSONAL BELONGINGS	Data Type: Coded value, Integer, see list of code-decode pairs	9 = Not Asked	0 = Finds personal belongings without supervision	1 = Finds personal belongings from obvious places with help	2 = Puts things in unusual places	6 = Not Applicable
		+ READING BOOKS, MAGAZINES OR NEWSPAPERS	Data Type: Coded value, Integer, see list of code-decode pairs	9 = Not Asked	0 = Reads > 5 minutes and talks about the content	1 = Reads > 5 minutes but does not talk about the content	2 = Unable to pay attention to reading > 5 minutes	3 = Does not attempt to read	6 = Not Applicable
		+ TELEVISION	Data Type: Coded value, Integer, see list of code-decode pairs	9 = Not Asked	0 = Selects programmes and talks about the content	1 = Does not select programmes but pays attention to content	2 = Does not pay attention to TV for > 5 minutes	6 = Not Applicable
		+ WRITING	Data Type: Coded value, Integer, see list of code-decode pairs	9 = Not Asked	0 = Writes long text that other understand	1 = Writes short text that other understand	2 = Writes signature or name	3 = Unable to write	6 = Not Applicable
		+ RECENT EVENTS WITHIN THE LAST MONTH	Data Type: Coded value, Integer, see list of code-decode pairs	9 = Not Asked	0 = Talks about recent events in the news	1 = Talks about recent events involving family	2 = Talks about recent events that involved them personally	3 = Does not talk about recent events	6 = Not Applicable
		+ REMEMBERING APPOINTMENTS OR VISITORS	Data Type: Coded value, Integer, see list of code-decode pairs	9 = Not Asked	0 = Remembers appointments	1 = Remembers appointments after being reminded	2 = Does not remember appointments, despite reminders	6 = Not Applicable
		+ TAKING MEDICATION	Data Type: Coded value, Integer, see list of code-decode pairs	9 = Not Asked	0 = Without reminding at about right time from the packet or bottle	1 = Without reminding at about right time from a dosette box	2 = Without further reminding, if it is put one day at a time	3 = Supervision, reminding on the day or given by someone else	6 = Not Applicable
		+ BADLS SCORE	Data Type: Numeric value (can be integer or double, negative or positive)
		+ BADLS+ SCORE	Data Type: Numeric value (can be integer or double, negative or positive)
	CLINICAL DEMENTIA RATING	+ DATE OF TEST	Date (in the following format dd-mm-YYYY e.g. 01-01-1900)
		+ MEMORY	Data Type: Coded value, Integer, see list of code-decode pairs	9 =Not Asked	0 = None	1 = Questionable	2 = Impairment Mild	4 = Moderate	6 = Severe
		+ ORIENTATION	Data Type: Coded value, Integer, see list of code-decode pairs	9 =Not Asked	0 = None	1 = Questionable	2 = Impairment Mild	4 = Moderate	6 = Severe
		+ JUDGEMENT AND PROBLEM SOLVING	Data Type: Coded value, Integer, see list of code-decode pairs	9 =Not Asked	0 = None	1 = Questionable	2 = Impairment Mild	4 = Moderate	6 = Severe
		+ COMMUNITY AFFAIRS	Data Type: Coded value, Integer, see list of code-decode pairs	9 =Not Asked	0 = None	1 = Questionable	2 = Impairment Mild	4 = Moderate	6 = Severe
		+ HOME AND HOBBIES	Data Type: Coded value, Integer, see list of code-decode pairs	9 =Not Asked	0 = None	1 = Questionable	2 = Impairment Mild	4 = Moderate	6 = Severe
		+ PERSONAL CARE	Data Type: Coded value, Integer, see list of code-decode pairs	9 =Not Asked	0 = None	2 = Impairment mild	4 = Moderate	6 = Severe
		+ CDR SUM OF BOXES	Data Type: Numeric value (can be integer or double, negative or positive)
		+ OVERALL CDR SCORE	Data Type: Coded value, Integer, see list of code-decode pairs	9 =Not Asked	0 = None	1 = Questionable	2 = Impairment Mild	4 = Moderate	6 = Severe
	NPI	+ DATE OF TEST	Date (in the following format dd-mm-YYYY e.g. 01-01-1900)
		+ DELUSIONS: FREQUENCY	Data Type: Coded value, Integer, see list of code-decode pairs	0 = Not Present	1 = Occasionally	2 = Often	3 = Frequently	4 = Vey Frequently	8 = Not Applicable	9 = Not Asked
		+ DELUSIONS: SEVERITY	Data Type: Coded value, Integer, see list of code-decode pairs	0 = Not Present	1 = Mild	2 = Moderate	3 = Marked	8 = Not Applicable	9 = Not Asked
		+ DELUSIONS: F X S	Data Type: Numeric value (can be integer or double, negative or positive)
		+ DELUSIONS: DISTRESS	Data Type: Coded value, Integer, see list of code-decode pairs	0 = Not At All	1 = Minimally	2 = Midly	3 = Moderately	4 = Severely	5 = Extremely	8 = Not Applicable	9 = Not Asked
		+ HALLUCINATIONS: FREQUENCY	Data Type: Coded value, Integer, see list of code-decode pairs	0 = Not Present	1 = Occasionally	2 = Often	3 = Frequently	4 = Vey Frequently	8 = Not Applicable	9 = Not Asked
		+ HALLUCINATIONS: SEVERITY	Data Type: Coded value, Integer, see list of code-decode pairs	0 = Not Present	1 = Mild	2 = Moderate	3 = Marked	8 = Not Applicable	9 = Not Asked
		+ HALLUCINATIONS: F X S	Data Type: Numeric value (can be integer or double, negative or positive)
		+ HALLUCINATIONS: DISTRESS	Data Type: Coded value, Integer, see list of code-decode pairs	0 = Not At All	1 = Minimally	2 = Midly	3 = Moderately	4 = Severely	5 = Extremely	8 = Not Applicable	9 = Not Asked
		+ AGITATION/AGGRESSION: FREQUENCY	Data Type: Coded value, Integer, see list of code-decode pairs	0 = Not Present	1 = Occasionally	2 = Often	3 = Frequently	4 = Vey Frequently	8 = Not Applicable	9 = Not Asked
		+ AGITATION/AGGRESSION: SEVERITY	Data Type: Coded value, Integer, see list of code-decode pairs	0 = Not Present	1 = Mild	2 = Moderate	3 = Marked	8 = Not Applicable	9 = Not Asked
		+ AGITATION/AGGRESSIONS: F X S	Data Type: Numeric value (can be integer or double, negative or positive)
		+ AGITATION/AGGRESSIONS: DISTRESS	Data Type: Coded value, Integer, see list of code-decode pairs	0 = Not At All	1 = Minimally	2 = Midly	3 = Moderately	4 = Severely	5 = Extremely	8 = Not Applicable	9 = Not Asked
		+ DEPRESSION/DYSPHORIA: FREQUENCY	Data Type: Coded value, Integer, see list of code-decode pairs	0 = Not Present	1 = Occasionally	2 = Often	3 = Frequently	4 = Vey Frequently	8 = Not Applicable	9 = Not Asked
		+ DEPRESSION/DYSPHORIA: SEVERITY	Data Type: Coded value, Integer, see list of code-decode pairs	0 = Not Present	1 = Mild	2 = Moderate	3 = Marked	8 = Not Applicable	9 = Not Asked
		+ DEPRESSION/DYSPHORIA: F X S	Data Type: Numeric value (can be integer or double, negative or positive)
		+ DEPRESSION/DYSPHORIA: DISTRESS	Data Type: Coded value, Integer, see list of code-decode pairs	0 = Not At All	1 = Minimally	2 = Midly	3 = Moderately	4 = Severely	5 = Extremely	8 = Not Applicable	9 = Not Asked
		+ ANXIETY: FREQUENCY	Data Type: Coded value, Integer, see list of code-decode pairs	0 = Not Present	1 = Occasionally	2 = Often	3 = Frequently	4 = Vey Frequently	8 = Not Applicable	9 = Not Asked
		+ ANXIETY: SEVERITY	Data Type: Coded value, Integer, see list of code-decode pairs	0 = Not Present	1 = Mild	2 = Moderate	3 = Marked	8 = Not Applicable	9 = Not Asked
		+ ANXIETY: F X S	Data Type: Numeric value (can be integer or double, negative or positive)
		+ ANXIETY: DISTRESS	Data Type: Coded value, Integer, see list of code-decode pairs	0 = Not At All	1 = Minimally	2 = Midly	3 = Moderately	4 = Severely	5 = Extremely	8 = Not Applicable	9 = Not Asked
		+ ELATION/EUPHORIA: FREQUENCY	Data Type: Coded value, Integer, see list of code-decode pairs	0 = Not Present	1 = Occasionally	2 = Often	3 = Frequently	4 = Vey Frequently	8 = Not Applicable	9 = Not Asked
		+ ELATION/EUPHORIA: SEVERITY	Data Type: Coded value, Integer, see list of code-decode pairs	0 = Not Present	1 = Mild	2 = Moderate	3 = Marked	8 = Not Applicable	9 = Not Asked
		+ ELATION/EUPHORIA: F X S	Data Type: Numeric value (can be integer or double, negative or positive)
		+ ELATION/EUPHORIA: DISTRESS	Data Type: Coded value, Integer, see list of code-decode pairs	0 = Not At All	1 = Minimally	2 = Midly	3 = Moderately	4 = Severely	5 = Extremely	8 = Not Applicable	9 = Not Asked
		+ APATHY/INDIFFERENCE: FREQUENCY	Data Type: Coded value, Integer, see list of code-decode pairs	0 = Not Present	1 = Occasionally	2 = Often	3 = Frequently	4 = Vey Frequently	8 = Not Applicable	9 = Not Asked
		+ APATHY/INDIFFERENCE: SEVERITY	Data Type: Coded value, Integer, see list of code-decode pairs	0 = Not Present	1 = Mild	2 = Moderate	3 = Marked	8 = Not Applicable	9 = Not Asked
		+ APATHY/INDIFFERENCE: F X S	Data Type: Numeric value (can be integer or double, negative or positive)
		+ APATHY/INDIFFERENCE: DISTRESS	Data Type: Coded value, Integer, see list of code-decode pairs	0 = Not At All	1 = Minimally	2 = Midly	3 = Moderately	4 = Severely	5 = Extremely	8 = Not Applicable	9 = Not Asked
		+ DISINHIBITION: FREQUENCY	Data Type: Coded value, Integer, see list of code-decode pairs	0 = Not Present	1 = Occasionally	2 = Often	3 = Frequently	4 = Vey Frequently	8 = Not Applicable	9 = Not Asked
		+ DISINHIBITION: SEVERITY	Data Type: Coded value, Integer, see list of code-decode pairs	0 = Not Present	1 = Mild	2 = Moderate	3 = Marked	8 = Not Applicable	9 = Not Asked
		+ DISINHIBITION: F X S	Data Type: Numeric value (can be integer or double, negative or positive)
		+ DISINHIBITION: DISTRESS	Data Type: Coded value, Integer, see list of code-decode pairs	0 = Not At All	1 = Minimally	2 = Midly	3 = Moderately	4 = Severely	5 = Extremely	8 = Not Applicable	9 = Not Asked
		+ IRRITABILITY/LABILITY: FREQUENCY	Data Type: Coded value, Integer, see list of code-decode pairs	0 = Not Present	1 = Occasionally	2 = Often	3 = Frequently	4 = Vey Frequently	8 = Not Applicable	9 = Not Asked
		+ IRRITABILITY/LABILITY: SEVERITY	Data Type: Coded value, Integer, see list of code-decode pairs	0 = Not Present	1 = Mild	2 = Moderate	3 = Marked	8 = Not Applicable	9 = Not Asked
		+ IRRITABILITY/LABILITY: F X S	Data Type: Numeric value (can be integer or double, negative or positive)
		+ IRRITABILITY/LABILITY: DISTRESS	Data Type: Coded value, Integer, see list of code-decode pairs	0 = Not At All	1 = Minimally	2 = Midly	3 = Moderately	4 = Severely	5 = Extremely	8 = Not Applicable	9 = Not Asked
		+ ABERRANT MOTOR BEHAVIOUR: FREQUENCY	Data Type: Coded value, Integer, see list of code-decode pairs	0 = Not Present	1 = Occasionally	2 = Often	3 = Frequently	4 = Vey Frequently	8 = Not Applicable	9 = Not Asked
		+ ABBERANT MOTOR BEHAVIOUR: SEVERITY	Data Type: Coded value, Integer, see list of code-decode pairs	0 = Not Present	1 = Mild	2 = Moderate	3 = Marked	8 = Not Applicable	9 = Not Asked
		+ ABBERANT MOTOR BEHAVIOUR: F X S	Data Type: Numeric value (can be integer or double, negative or positive)
		+ ABBERANT MOTOR BEHAVIOR: DISTRESS	Data Type: Coded value, Integer, see list of code-decode pairs	0 = Not At All	1 = Minimally	2 = Midly	3 = Moderately	4 = Severely	5 = Extremely	8 = Not Applicable	9 = Not Asked
		+ SLEEP: FREQUENCY	Data Type: Coded value, Integer, see list of code-decode pairs	0 = Not Present	1 = Occasionally	2 = Often	3 = Frequently	4 = Vey Frequently	8 = Not Applicable	9 = Not Asked
		+ SLEEP: SEVERITY	Data Type: Coded value, Integer, see list of code-decode pairs	0 = Not Present	1 = Mild	2 = Moderate	3 = Marked	8 = Not Applicable	9 = Not Asked
		+ SLEEP: F X S	Data Type: Numeric value (can be integer or double, negative or positive)
		+ SLEEP: DISTRESS	Data Type: Coded value, Integer, see list of code-decode pairs	0 = Not At All	1 = Minimally	2 = Midly	3 = Moderately	4 = Severely	5 = Extremely	8 = Not Applicable	9 = Not Asked
		+ APPETITE/EATING DISORDERS: FREQUENCY	Data Type: Coded value, Integer, see list of code-decode pairs	0 = Not Present	1 = Occasionally	2 = Often	3 = Frequently	4 = Vey Frequently	8 = Not Applicable	9 = Not Asked
		+ APPETITE/EATING DISORDERS: SEVERITY	Data Type: Coded value, Integer, see list of code-decode pairs	0 = Not Present	1 = Mild	2 = Moderate	3 = Marked	8 = Not Applicable	9 = Not Asked
		+ APPETITE/EATING DISORDERS: F X S	Data Type: Numeric value (can be integer or double, negative or positive)
		+ APPETITE/EATING DISORDERS: DISTRESS	Data Type: Coded value, Integer, see list of code-decode pairs	0 = Not At All	1 = Minimally	2 = Midly	3 = Moderately	4 = Severely	5 = Extremely	8 = Not Applicable	9 = Not Asked
		+ NPI SCORE (12 AREAS)	Data Type: Numeric value (can be integer or double, negative or positive)
		+ DISTRESS SCORE (12 AREAS)	Data Type: Numeric value (can be integer or double, negative or positive)
	HVLT	+ VERSION	Data Type: Coded value, Integer, see list of code-decode pairs	1 = Version 1	2 = Version 2	3 = Version 3	4 = Version 4	5 = Version 5	6 = Version 6	8 = Not Known	9 = Not Asked
		+ T1	Data Type: Numeric value (can be integer or double, negative or positive)
		+ T2	Data Type: Numeric value (can be integer or double, negative or positive)
		+ T3	Data Type: Numeric value (can be integer or double, negative or positive)
		+ T1 +T2 +T3	Data Type: Numeric value (can be integer or double, negative or positive)
		+ LEARNING	Data Type: Numeric value (can be integer or double, negative or positive)
		+ DR TOTAL	Data Type: Numeric value (can be integer or double, negative or positive)
		+ TP	Data Type: Numeric value (can be integer or double, negative or positive)
		+ FP	Data Type: Numeric value (can be integer or double, negative or positive)
		+ DI	Data Type: Numeric value (can be integer or double, negative or positive)
	PCS AND LCS	+ PCS SET 1 DONE	Data Type: Coded value, Integer, see list of code-decode pairs	1 = Yes	0 = No	8 = Not Known	9 = Not Asked
		+ PCS SET 1 CORRECT	Data Type: Numeric value (can be integer or double, negative or positive)
		+ PCS SET 1 ERRORS	Data Type: Numeric value (can be integer or double, negative or positive)
		+ PCS SET 2 DONE	Data Type: Coded value, Integer, see list of code-decode pairs	1 = Yes	0 = No	8 = Not Known	9 = Not Asked
		+ PCS SET 2 CORRECT	Data Type: Numeric value (can be integer or double, negative or positive)
		+ PCS SET 2 ERRORS	Data Type: Numeric value (can be integer or double, negative or positive)
		+ LCS SET 1 DONE	Data Type: Coded value, Integer, see list of code-decode pairs	1 = Yes	0 = No	8 = Not Known	9 = Not Asked
		+ LCS SET 1 CORRECT	Data Type: Numeric value (can be integer or double, negative or positive)
		+ LCS SET 1 ERRORS	Data Type: Numeric value (can be integer or double, negative or positive)
		+ LCS SET 2 DONE	Data Type: Coded value, Integer, see list of code-decode pairs	1 = Yes	0 = No	8 = Not Known	9 = Not Asked
		+ LCS SET 2 CORRECT	Data Type: Numeric value (can be integer or double, negative or positive)
		+ LCS SET 2 ERRORS	Data Type: Numeric value (can be integer or double, negative or positive)
	GRADED NAMING	+ HALF TEST SCORE	Data Type: Numeric value (can be integer or double, negative or positive)
		+ FULL TEST SCORE	Data Type: Numeric value (can be integer or double, negative or positive)
	SDMT	+ SDMT TIME LIMIT	Data Type: Coded value, Integer, see list of code-decode pairs	1 = 45 Seconds	2 = 90 Seconds	8 = Not Known	9 = Not Asked
		+ SDMT TOTAL COMPLETED	Data Type: Numeric value (can be integer or double, negative or positive)
		+ SDMT NUMBER ERRORS	Data Type: Numeric value (can be integer or double, negative or positive)
		+ SDMT TOTAL SCORE	Data Type: Numeric value (can be integer or double, negative or positive)
	SHAPES	+ TIME LIMIT	Data Type: Coded value, Integer, see list of code-decode pairs	1 = 3 Minutes	8 = Not Known	9 = Not Asked
		+ NUMBER OF SHAPES	Data Type: Coded value, Integer, see list of code-decode pairs	1 = 10 Shapes	2 = 9 Shapes	8 = Not Known	9 = Not Asked
		+ NUMBER SHAPES CORRECT	Data Type: Numeric value (can be integer or double, negative or positive)
		+ TIME TAKEN	Data Type: Numeric value (can be integer or double, negative or positive)
	CLOX SCORES	+ SCORE CLOX 1	Data Type: Numeric value (can be integer or double, negative or positive)
		+ SCORE CLOX 2	Data Type: Numeric value (can be integer or double, negative or positive)
		+ SCORE CLOX 2 - CLOX 1	Data Type: Numeric value (can be integer or double, negative or positive)
	PLACING TEST	+ NUMBER OBJECTS	Data Type: Coded value, Integer, see list of code-decode pairs	0 = Not Done	1 = 10 Objects	8 = Not Known	9 = Not Asked
		+ OBJECTS TOTAL CORRECT	Data Type: Numeric value (can be integer or double, negative or positive)
		+ NUMBER FACES	Data Type: Coded value, Integer, see list of code-decode pairs	0 = Not Done	1 = 10 Faces	2 = 4 Faces	8 = Not Known	9 = Not Asked
		+ FACES TOTAL CORRECT	Data Type: Numeric value (can be integer or double, negative or positive)
	SPECT SCAN	+ SPECT SCAN DONE / NOT DONE	Data Type: Coded value, Integer, see list of code-decode pairs	0= Not done	1=Done	9 = Not Asked
		+ SPECT SCAN: DATE	Date (in the following format dd-mm-YYYY e.g. 01-01-1900)
		+SPECT SCAN: TIME	Data Type:TIME
		+ SPECT SCAN: SCAN NUMBER	Data Type: Text (can be very long text e.g. comment)
		+ INJECTION	Data Type: Coded value, Integer, see list of code-decode pairs	1= Left arm	2= Right arm	9 = Not Asked
		+ INJECTION: METHOD	Data Type: Coded value, Integer, see list of code-decode pairs	1= Gradual	2= Bolus	9 = Not Asked
		+ SEDATION	Data Type: Coded value, Integer, see list of code-decode pairs	0 = No	1 = Yes	9 = Not Asked
		+ SEDATION: REVERSAL	Data Type: Coded value, Integer, see list of code-decode pairs	0 = No	1 = Yes	9 = Not Asked
		+ SEDATION: DRUGS USED AND AMOUNT	Data Type: Text (can be very long text e.g. comment)
		+ OUTCOME OF SCAN	Data Type: Coded value, Integer, see list of code-decode pairs	0= Aborted	1= Successful	9 = Not Asked
		+ PARIETO-OCCIPITAL DEFECT	Data Type: Coded value, Integer, see list of code-decode pairs	0= None	1= Present	9 = Not Asked
		+ PARIETO-OCCIPITAL DEFECT: LEFT GRADE	Data Type: Numeric value (can be integer or double, negative or positive)
		+ PARIETO-OCCIPITAL DEFECT: RIGHT GRADE	Data Type: Numeric value (can be integer or double, negative or positive)
		+ FRONTAL DEFECT	Data Type: Coded value, Integer, see list of code-decode pairs	0= None	1= Present	9 = Not Asked
		+ FRONTAL DEFECT: LEFT GRADE	Data Type: Numeric value (can be integer or double, negative or positive)
		+ FRONTAL DEFECT: MIDDLE GRADE	Data Type: Numeric value (can be integer or double, negative or positive)
		+ FRONTAL DEFECT: RIGHT GRADE	Data Type: Numeric value (can be integer or double, negative or positive)
		+ CENTRAL DEFECT	Data Type: Coded value, Integer, see list of code-decode pairs	0= None	1= Present	9 = Not Asked
		+ CENTRAL DEFECT: GRADE	Data Type: Numeric value (can be integer or double, negative or positive)
		+ DIAGNOSTIC ASSESSMENT	Data Type: Coded value, Integer, see list of code-decode pairs	1= Alzheimer Type	2= AT + Multi Infarct Ischaemia	3= Frontal Alzheimer Type	4= Multi Infarct Ischaemia	5= CVA-1 or more	6= Frontal Lobe Dementia/PICKS	7= Psychosis	8= Depression	10= PSP	11= Normal	13= Other	12= Combination	9 = Not Asked
		+ DIAGNOSTIC ASSESSMENT: TEXT	Data Type: Text (can be very long text e.g. comment)
		+ COMMENTS	Data Type: Coded value, Integer, see list of code-decode pairs	1= Note	0= None	9 = Not Asked
		+ COMMENTS: TEXT	Data Type: Text (can be very long text e.g. comment)
	OTHER INVESTIGATIONS	+ CHEST XRAY	Data Type: Coded value, Integer, see list of code-decode pairs	0 = Not done	1 = Normal	3 = Abnormal	9 = Not Asked
		+ CHEST XRAY: TEXT	Data Type: Text (can be very long text e.g. comment)
		+ SKULL XRAY	Data Type: Coded value, Integer, see list of code-decode pairs	0= Not done	1= Normal	3= Abnormal	9 = Not Asked
		+ SKULL XRAY: TEXT	Data Type: Text (can be very long text e.g. comment)
		+ OTHER XRAYS	Data Type: Coded value, Integer, see list of code-decode pairs	0= Not done	1= Normal	3= Abnormal	9 = Not Asked
		+ OTHER XRAYS: TEXT	Data Type: Text (can be very long text e.g. comment)
		+ ECG	Data Type: Coded value, Integer, see list of code-decode pairs	0= Not done and Not scored	1= Normal	3= Abnormal	9 = Not Asked
		+ ECG: RYTHMN	Data Type: Coded value, Integer, see list of code-decode pairs	1= Sinus	2= AF	3= Other	9 = Not Asked
		+ ECG: TEXT	Data Type: Text (can be very long text e.g. comment)
		+ EEG	Data Type: Coded value, Integer, see list of code-decode pairs	0= Not done and Not scored	1= Normal	3= Abnormal	9 = Not Asked
		+ EEG: TEXT	Data Type: Text (can be very long text e.g. comment)
		+ EMG	Data Type: Coded value, Integer, see list of code-decode pairs	0= Not done and Not scored	1= Normal	3= Abnormal	9 = Not Asked
		+ EMG: TEXT	Data Type: Text (can be very long text e.g. comment)
		+ MRI	Data Type: Coded value, Integer, see list of code-decode pairs	0= Not done and Not scored	1= Normal	3= Abnormal	9 = Not Asked
		+ MRI: TEXT	Data Type: Text (can be very long text e.g. comment)
		+ AUTO-ANTIBODIES	Data Type: Coded value, Integer, see list of code-decode pairs	0= Absent	1= Present	9 = Not Asked
		+ AUTO-ANTIBODIES: ANTI NUCLEAR	Data Type: Coded value, Integer, see list of code-decode pairs	0= Absent	1= Present	9 = Not Asked
		+ AUTO-ANTIBODIES: SMOOTH MUSCLE	Data Type: Coded value, Integer, see list of code-decode pairs	0= Absent	1= Present	9 = Not Asked
		+ AUTO-ANTIBODIES: RETICULUM	Data Type: Coded value, Integer, see list of code-decode pairs	0= Absent	1= Present	9 = Not Asked
		+ AUTO-ANTIBODIES: MITOCHONDRIAL	Data Type: Coded value, Integer, see list of code-decode pairs	0= Absent	1= Present	9 = Not Asked
		+ AUTO-ANTIBODIES: GASTRIC PARIETAL CELLS	Data Type: Coded value, Integer, see list of code-decode pairs	0= Absent	1= Present	9 = Not Asked
		+ AUTO-ANTIBODIES: OTHER	Data Type: Text (can be very long text e.g. comment)
		+ ELECTROPHORESIS	Data Type: Coded value, Integer, see list of code-decode pairs	1= Yes	0= No	9 = Not Asked
		+ ELECTROPHORESIS: IGG	Data Type: Numeric value (can be integer or double, negative or positive)
		+ ELECTROPHORESIS: IGA	Data Type: Numeric value (can be integer or double, negative or positive)
		+ ELECTROPHORESIS: IGM	Data Type: Numeric value (can be integer or double, negative or positive)
		+ C REACTIVE PROTEIN	Data Type: Numeric value (can be integer or double, negative or positive)
		+ OTHER INVESTIGATIONS	Data Type: Coded value, Integer, see list of code-decode pairs	0 = No	1 = Yes	9 = Not Asked
		+ OTHER INVESTIGATIONS: TEXT	Data Type: Text (can be very long text e.g. comment)
	BIOCHEMISTRY	+ BIOCHEMISTRY DONE / NOT DONE	Data Type: Coded value, Integer, see list of code-decode pairs	0 = Not Done	1 = Done	9 = Not Asked
		+ SAMPLE DATE	Date (in the following format dd-mm-YYYY e.g. 01-01-1900)
		+ SODIUM	Data Type: Numeric value (can be integer or double, negative or positive)
		+ POTASSIUM	Data Type: Numeric value (can be integer or double, negative or positive)
		+ UREA	Data Type: Numeric value (can be integer or double, negative or positive)
		+ CREATININE	Data Type: Numeric value (can be integer or double, negative or positive)
		+ CALCIUM	Data Type: Numeric value (can be integer or double, negative or positive)
		+ PHOSPHATE	Data Type: Numeric value (can be integer or double, negative or positive)
		+ ALBUMIN	Data Type: Numeric value (can be integer or double, negative or positive)
		+ BILIRUBIN (TOTAL)	Data Type: Numeric value (can be integer or double, negative or positive)
		+ AST	Data Type: Numeric value (can be integer or double, negative or positive)
		+ LDH	Data Type: Numeric value (can be integer or double, negative or positive)
		+ GAMMA GT	Data Type: Numeric value (can be integer or double, negative or positive)
		+ ALT	Data Type: Numeric value (can be integer or double, negative or positive)
		+ ADJUSTED CALCIUM	Data Type: Numeric value (can be integer or double, negative or positive)
		+ CREATINE KINASE	Data Type: Numeric value (can be integer or double, negative or positive)
		+ ALKALINE PHOSPHATASE	Data Type: Numeric value (can be integer or double, negative or positive)
		+ TOTAL ACID PHOSPHATASE	Data Type: Coded value, Integer, see list of code-decode pairs	1 = Yes	0 = No	9 = Not Asked
		+ TOTAL ACID PHOSPHATASE: TOTAL	Data Type: Numeric value (can be integer or double, negative or positive)
		+ TOTAL ACID PHOSPHATASE: STABLE	Data Type: Numeric value (can be integer or double, negative or positive)
		+ BLOOD GLUCOSE	Data Type: Numeric value (can be integer or double, negative or positive)
		+ CHOLESTEROL	Data Type: Numeric value (can be integer or double, negative or positive)
		+ HDL CHOLESTEROL	Data Type: Numeric value (can be integer or double, negative or positive)
		+ CHOLESTEROL/HDL RATIO	Data Type: Numeric value (can be integer or double, negative or positive)
		+ CALCULATED LDL	Data Type: Numeric value (can be integer or double, negative or positive)
		+ TRIGLYCERIDES	Data Type: Numeric value (can be integer or double, negative or positive)
		+ THYROXINE	Data Type: Coded value, Integer, see list of code-decode pairs	1 = Yes	0 = No	9 = Not Asked
		+ THYROXINE: TOTAL THYROXINE	Data Type: Numeric value (can be integer or double, negative or positive)
		+ THYROXINE: FREE THYROXINE	Data Type: Numeric value (can be integer or double, negative or positive)
		+ THYROXINE: T3	Data Type: Numeric value (can be integer or double, negative or positive)
		+ THYROXINE: FREET3	Data Type: Numeric value (can be integer or double, negative or positive)
		+ THYROXINE: TSH	Data Type: Numeric value (can be integer or double, negative or positive)
		+ OESTRADIOL	Data Type: Text (can be very long text e.g. comment)
		+ THCY	Data Type: Coded value, Integer, see list of code-decode pairs	1 = Yes	0 = No	9 = Not Asked
		+ THCY: SERUM THCY	Data Type: Text (can be very long text e.g. comment)
		+ THCY: PLASMA THCY	Data Type: Text (can be very long text e.g. comment)
		+ TAURINE	Data Type: Coded value, Integer, see list of code-decode pairs	0= KCL assay	1= Other	9 = Not Asked
		+ TAURINE: MEAN TAURINE NMOL/ML	Data Type: Text (can be very long text e.g. comment)
		+ TAURINE: CREATININE UMOL/ML	Data Type: Text (can be very long text e.g. comment)
		+ TAURINE: RATIO T/C	Data Type: Text (can be very long text e.g. comment)
		+ BIOCHEMISTRY NOTES	Data Type: Coded value, Integer, see list of code-decode pairs	0 = No	1 = Yes	9 = Not Asked
		+ BIOCHEMISTRY NOTES: TEXT	Data Type: Text (can be very long text e.g. comment)
	HAEMATOLOGY	+ HAEMATOLOGY DONE / NOT DONE	Data Type: Coded value, Integer, see list of code-decode pairs	0 = Not Done	1 = Done	9 = Not Asked
		+ SAMPLE DATE	Date (in the following format dd-mm-YYYY e.g. 01-01-1900)
		+ HAEMOGLOBIN	Data Type: Numeric value (can be integer or double, negative or positive)
		+ PLATELETS	Data Type: Numeric value (can be integer or double, negative or positive)
		+ HAEMATOCRIT	Data Type: Numeric value (can be integer or double, negative or positive)
		+ RED CELL COUNT	Data Type: Numeric value (can be integer or double, negative or positive)
		+ MCV	Data Type: Numeric value (can be integer or double, negative or positive)
		+ MCH	Data Type: Numeric value (can be integer or double, negative or positive)
		+ MCHC	Data Type: Numeric value (can be integer or double, negative or positive)
		+ ESR	Data Type: Numeric value (can be integer or double, negative or positive)
		+ WHITE CELL COUNT	Data Type: Numeric value (can be integer or double, negative or positive)
		+ WHITE CELL COUNT: NEUTROPHILS	Data Type: Numeric value (can be integer or double, negative or positive)
		+ WHITE CELL COUNT: LYMPHOCYTES	Data Type: Numeric value (can be integer or double, negative or positive)
		+ WHITE CELL COUNT: MONOCYTES	Data Type: Numeric value (can be integer or double, negative or positive)
		+ WHITE CELL COUNT: EOSINOPHILS	Data Type: Numeric value (can be integer or double, negative or positive)
		+ WHITE CELL COUNT: BASOPHILS	Data Type: Numeric value (can be integer or double, negative or positive)
		+ VITAMIN B12	Data Type: Numeric value (can be integer or double, negative or positive)
		+ SERUM FOLATE	Data Type: Numeric value (can be integer or double, negative or positive)
		+ REDCELL FOLATE	Data Type: Numeric value (can be integer or double, negative or positive)
		+ HAEMATOLOGY NOTES	Data Type: Coded value, Integer, see list of code-decode pairs	0 = No	1 = Yes	9 = Not Asked
		+ HAEMATOLOGY NOTES: TEXT	Data Type: Text (can be very long text e.g. comment)
	VIROLOGY	+ BLOOD VIROLOGY DONE/NOT DONE	Data Type: Coded value, Integer, see list of code-decode pairs	0 = Not Done	1 = Done	9 = Not Asked
		+ SAMPLE DATE	Date (in the following format dd-mm-YYYY e.g. 01-01-1900)
		+ BLOOD HEPATITIS TITRE	Data Type: Coded value, Integer, see list of code-decode pairs	0 = Not Done	1 = Done	9 = Not Asked
		+ BLOOD HEPATITIS TITRE: RESULT	Data Type: Coded value, Integer, see list of code-decode pairs	0= Negative	1= Positive	9 = Not Asked
		+ BLOOD POLYOMA JC TITRE	Data Type: Coded value, Integer, see list of code-decode pairs	0 = Not Done	1 = Done	9 = Not Asked
		+ BLOOD POLYOMA JC TITRE: RESULT	Data Type: Numeric value (can be integer or double, negative or positive)
		+ CSF POLYOMA JC TITRE	Data Type: Coded value, Integer, see list of code-decode pairs	0 = Not Done	1 = Done	9 = Not Asked
		+ CSF POLYOMA JC TITRE: RESULT	Data Type: Numeric value (can be integer or double, negative or positive)
		+ URINE POLYOMA JC TITRE	Data Type: Coded value, Integer, see list of code-decode pairs	0 = Not Done	1 = Done	9 = Not Asked
		+ URINE POLYOMA JC TITRE: RESULT	Data Type: Numeric value (can be integer or double, negative or positive)
		+ BLOOD POLYOMA BK TITRE	Data Type: Coded value, Integer, see list of code-decode pairs	0 = Not Done	1 = Done	9 = Not Asked
		+ BLOOD POLYOMA BK TITRE: RESULT	Data Type: Numeric value (can be integer or double, negative or positive)
		+ CSF POLYOMA BK TITRE	Data Type: Coded value, Integer, see list of code-decode pairs	0 = Not Done	1 = Done	9 = Not Asked
		+ CSF POLYOMA BK TITRE: RESULT	Data Type: Numeric value (can be integer or double, negative or positive)
		+ URINE POLYOMA BK TITRE	Data Type: Coded value, Integer, see list of code-decode pairs	0 = Not Done	1 = Done	9 = Not Asked
		+ URINE POLYOMA BK TITRE: RESULT	Data Type: Numeric value (can be integer or double, negative or positive)
		+ BLOOD MEASLES TITRE	Data Type: Coded value, Integer, see list of code-decode pairs	0 = Not Done	1 = Done	9 = Not Asked
		+ BLOOD MEASLES TITRE: RESULT	Data Type: Numeric value (can be integer or double, negative or positive)
		+ CSF MEASLES TITRE	Data Type: Coded value, Integer, see list of code-decode pairs	0 = Not Done	1 = Done	9 = Not Asked
		+ CSF MEASLES TITRE: RESULT	Data Type: Numeric value (can be integer or double, negative or positive)
		+ BLOOD EPSTEIN BARR TITRE	Data Type: Coded value, Integer, see list of code-decode pairs	0 = Not Done	1 = Done	9 = Not Asked
		+ BLOOD EPSTEIN BARR TITRE: RESULT	Data Type: Numeric value (can be integer or double, negative or positive)
		+ CSF EPSTEIN BARR TITRE	Data Type: Coded value, Integer, see list of code-decode pairs	0 = Not Done	1 = Done	9 = Not Asked
		+ CSF EPSTEIN BARR TITRE: RESULT	Data Type: Numeric value (can be integer or double, negative or positive)
		+ COXSACKIE	Data Type: Coded value, Integer, see list of code-decode pairs	0 = Not Done	1 = Done	9 = Not Asked
		+ COXSACKIE: RESULT	Data Type: Coded value, Integer, see list of code-decode pairs	0= Negative	1= Positive	9 = Not Asked
		+ HIV	Data Type: Coded value, Integer, see list of code-decode pairs	0 = Not Done	1 = Done	9 = Not Asked
		+ HIV: RESULT	Data Type: Coded value, Integer, see list of code-decode pairs	0= Negative	1= Positive	9 = Not Asked
		+ SERUM VDRL/TPHA	Data Type: Coded value, Integer, see list of code-decode pairs	0= Negative	1= Positive	9 = Not Asked
		+ VIROLOGY NOTES	Data Type: Coded value, Integer, see list of code-decode pairs	0 = No	1 = Yes	9 = Not Asked
		+ VIROLOGY NOTES: TEXT	Data Type: Text (can be very long text e.g. comment)
	CT SCAN ASSESSMENT	+ CT SCAN DONE / NOT DONE	Data Type: Coded value, Integer, see list of code-decode pairs	0 = Not Done	1 = Done	9 = Not Asked
		+ DATE OF SCAN	Date (in the following format dd-mm-YYYY e.g. 01-01-1900)
		+ SCAN NUMBER	Data Type: Numeric value (can be integer or double, negative or positive)
		+ CT SCAN MEASURED BY: DATE MEASURED	Date (in the following format dd-mm-YYYY e.g. 01-01-1900)
		+ CT SCAN MEASURED BY: SCAN FRAME NUMBER	Data Type: Numeric value (can be integer or double, negative or positive)
		+ CT SCAN MEASURED BY: RIGHT SCAN FRAME NUMBER	Data Type: Numeric value (can be integer or double, negative or positive)
		+ CT SCAN MEASURED BY: ORIENTATION	Data Type: Coded value, Integer, see list of code-decode pairs	1= Axial	2= Temporal	3= Both	9 = Not Asked
		+ GENERAL ATROPHY	Data Type: Coded value, Integer, see list of code-decode pairs	0= None	1= Minimal	2= Mild	3= Moderate	4= Severe	9 = Not Asked
		+ LEFT FRONTAL ATROPHY	Data Type: Coded value, Integer, see list of code-decode pairs	0= Absent	1= Present	9 = Not Asked
		+ RIGHT FRONTAL ATROPHY	Data Type: Coded value, Integer, see list of code-decode pairs	0= Absent	1= Present	9 = Not Asked
		+ LEFT MEDIAL TEMPORAL ATROPHY	Data Type: Coded value, Integer, see list of code-decode pairs	0= Absent	1= Present	9 = Not Asked
		+ RIGHT MEDIAL TEMPORAL ATROPHY	Data Type: Coded value, Integer, see list of code-decode pairs	0= Absent	1= Present	9 = Not Asked
		+ LEFT LATERAL TEMPORAL ATROPHY	Data Type: Coded value, Integer, see list of code-decode pairs	0= Absent	1= Present	9 = Not Asked
		+ RIGHT LATERAL TEMPORAL ATROPHY	Data Type: Coded value, Integer, see list of code-decode pairs	0= Absent	1= Present	9 = Not Asked
		+ LEFT PARIETAL ATROPHY	Data Type: Coded value, Integer, see list of code-decode pairs	0= Absent	1= Present	9 = Not Asked
		+ RIGHT PARIETAL ATROPHY	Data Type: Coded value, Integer, see list of code-decode pairs	0= Absent	1= Present	9 = Not Asked
		+ LEFT OCCIPITAL ATROPHY	Data Type: Coded value, Integer, see list of code-decode pairs	0= Absent	1= Present	9 = Not Asked
		+ RIGHT OCCIPITAL ATROPHY	Data Type: Coded value, Integer, see list of code-decode pairs	0= Absent	1= Present	9 = Not Asked
		+ CEREBRAL INFARCT	Data Type: Coded value, Integer, see list of code-decode pairs	0= None	1= Single	2= Multiple 1 vessel	3= Multiple > 1 vessel	9 = Not Asked
		+ WHITE MATTER LOW DENSITY	Data Type: Coded value, Integer, see list of code-decode pairs	0= None (normal)	1= Minimal	2= Mild	3= Moderate	4= Severe	9 = Not Asked
		+ CAROTID VESSELS	Data Type: Coded value, Integer, see list of code-decode pairs	1= Normal	2= Calcified	3= Ectatic	4= Calcified + Ectatic	9 = Not Asked
		+ VERTEBRAL (BASILAR) VESSELS	Data Type: Coded value, Integer, see list of code-decode pairs	1= Normal	2= Calcified	3= Ectatic	4= Calcified + Ectatic	9 = Not Asked
		+ ANTERIOR INTERHEMISPHERIC FISS	Data Type: Coded value, Integer, see list of code-decode pairs	1= Normal	2= Minimal	3= Mild	4= Moderate	5= Severe	9 = Not Asked
		+ R. SYLVIAN REL INTERHEMI. FISS	Data Type: Coded value, Integer, see list of code-decode pairs	1= Normal	2= Minimal	3= Mild widening	4= Moderate widening	5= Severe widening	9 = Not Asked
		+ L. SYLVIAN REL INTERHEMI. FISS	Data Type: Coded value, Integer, see list of code-decode pairs	1= Normal	2= Minimal	3= Mild widening	4= Moderate widening	5= Severe widening	9 = Not Asked
		+ RIGHT CHOROIDAL ABSOLUTE	Data Type: Coded value, Integer, see list of code-decode pairs	1= Normal	2= Minimal	3= Mild widening	4= Moderate widening	5= Severe widening	6= Not Assessable	9 = Not Asked
		+ LEFT CHOROIDAL ABSOLUTE	Data Type: Coded value, Integer, see list of code-decode pairs	1= Normal	2= Minimal	3= Mild widening	4= Moderate widening	5= Severe widening	6=Not Assessable	9 = Not Asked
		+ RIGHT MED. TEMP. LOBE ANT.	Data Type: Numeric value (can be integer or double, negative or positive)
		+ RIGHT MED. TEMP. LOBE MID.	Data Type: Numeric value (can be integer or double, negative or positive)
		+ RIGHT MED. TEMP. LOBE POST.	Data Type: Numeric value (can be integer or double, negative or positive)
		+ MIN. RIGHT MED. TEMP. LOBE (X)	Data Type: Numeric value (can be integer or double, negative or positive)
		+ I.R.	Data Type: Numeric value (can be integer or double, negative or positive)
		+ R LATERAL TEMPORAL LOBE (B)	Data Type: Numeric value (can be integer or double, negative or positive)
		+ RIGHT TEMPORAL LOBE SIZE (C)	Data Type: Numeric value (can be integer or double, negative or positive)
		+ LEFT MED. TEMP. LOBE ANT.	Data Type: Numeric value (can be integer or double, negative or positive)
		+ LEFT MED. TEMP. LOBE MID.	Data Type: Numeric value (can be integer or double, negative or positive)
		+ LEFT MED. TEMP. LOBE POST.	Data Type: Numeric value (can be integer or double, negative or positive)
		+ MIN. LEFT MEDIAL TEMP LOBE (Y)	Data Type: Numeric value (can be integer or double, negative or positive)
		+ LEFT LAT TEMP LOBE SIZE (E)	Data Type: Numeric value (can be integer or double, negative or positive)
		+ LEFT TEMPORAL LOBE SIZE (F)	Data Type: Numeric value (can be integer or double, negative or positive)
		+ INTERFRONTAL HORN (G)	Data Type: Numeric value (can be integer or double, negative or positive)
		+ RIGHT HEMICRANIAL WIDTH (M)	Data Type: Numeric value (can be integer or double, negative or positive)
		+ LEFT HEMICRANIAL WIDTH (N)	Data Type: Numeric value (can be integer or double, negative or positive)
		+ COMMENTS	Data Type: Coded value, Integer, see list of code-decode pairs	0 = No	1 = Yes	9 = Not Asked
		+ COMMENTS: TEXT	Data Type: Text (can be very long text e.g. comment)
	MRI SCAN REPORT	+ MRI EXAMINATION DATE	Date (in the following format dd-mm-YYYY e.g. 01-01-1900)
		+ EVENT NUMBER	Data Type: Text (can be very long text e.g. comment)
		+ MRI FINDINGS	Data Type: Text (can be very long text e.g. comment)
PM INFORMATION	PM INFORMATION	+ PM DONE	Data Type: Coded value, Integer, see list of code-decode pairs	0 = No	1 = Yes	9 = Not Asked
		+ PM DONE: TEXT	Data Type: Text (can be very long text e.g. comment)
		+ TERMINAL ILLNESS	Data Type: Coded value, Integer, see list of code-decode pairs	0 = Not known	1 = Known	9 = Not Asked
		+ TERMINAL ILLNESS: TEXT	Data Type: Text (can be very long text e.g. comment)
		+ BEHAVIOUR CHANGE DURATION	Data Type: Numeric value (can be integer or double, negative or positive)
		+ BEHAVIOUR CHANGE DURATION: TEXT	Data Type: Text (can be very long text e.g. comment)
		+ LAST NORMAL DURATION	Data Type: Numeric value (can be integer or double, negative or positive)
		+ LAST NORMAL DURATION: TEXT	Data Type: Text (can be very long text e.g. comment)
		+ LAST NINCDS DIAGNOSIS	Data Type: Coded value, Integer, see list of code-decode pairs	0 = Negative	1 = Possible	2 = Probable	9 = Not Asked
		+ LAST NINCDS DIAGNOSIS: TEXT	Data Type: Text (can be very long text e.g. comment)
		+ DATE OF PM	Date (in the following format dd-mm-YYYY e.g. 01-01-1900)
		+ CORONER PM	Data Type: Coded value, Integer, see list of code-decode pairs	0 = No	1 = Yes	9 = Not Asked
		+ CAUSE OF DEATH	Data Type: Coded value, Integer, see list of code-decode pairs	0 = Not known	1 = Known	9 = Not Asked
		+ CAUSE OF DEATH: TEXT	Data Type: Text (can be very long text e.g. comment)
		+ PM DIAGNOSIS	Data Type: Coded value, Integer, see list of code-decode pairs	0= NoPM	1= ADpure	2= ADother	3= Otherdem	4= Control	5= Awaited	6= CwithPath	9 = Not Asked
		+ N-PATH DIAGNOSIS	Data Type: Coded value, Integer, see list of code-decode pairs	0= Non-AD	1= AD	9 = Not Asked
		+ N-PATH DIAGNOSIS: TEXT	Data Type: Text (can be very long text e.g. comment)
		+ APOE	Data Type: Coded value, Integer, see list of code-decode pairs	0= Not done	1= Awaited	2= Done	9 = Not Asked
		+ APOE: RESULT	Data Type: Coded value, Integer, see list of code-decode pairs	0 = E2E2	1 = E2E3	2 = E2E4	3 = E3E3	4 = E3E4	5 = E4E4	9 = Not Asked
GENERAL INFORMATION	GENERAL INFORMATION	+ NINCDS	Data Type: Coded value, Integer, see list of code-decode pairs	0 = Negative	1 = Possible	2 = Probable	9 = Not Asked
		+ NINCDS: TEXT	Data Type: Text (can be very long text e.g. comment)
		+ STUDIES	Data Type: Coded value, Integer, see list of code-decode pairs	0 = No	1 = Yes	9 = Not Asked
		+ STUDIES: TEXT	Data Type: Text (can be very long text e.g. comment)
		+ CT SCORE	Data Type: Coded value, Integer, see list of code-decode pairs	0 = Negative	1 = Positive	9 = Not Asked
		+ SPET SCORE	Data Type: Coded value, Integer, see list of code-decode pairs	0 = Negative	1 = Positive	9 = Not Asked
		+ DSM-IIIR	Data Type: Coded value, Integer, see list of code-decode pairs	0 = No dementia	1 = Dementia	9 = Not Asked
		+ DSM-IIIR: TEXT	Data Type: Text (can be very long text e.g. comment)
		+ CLINICAL DIAGNOSIS 1	Data Type: Coded value, Integer, see list of code-decode pairs	0 = No dementia	1 = Dementia	9 = Not Asked
		+ CLINICAL DIAGNOSIS 1: TEXT	Data Type: Text (can be very long text e.g. comment)
		+ CLIN. DIAG. 2	Data Type: Coded value, Integer, see list of code-decode pairs	0 = No	1 = Yes	9 = Not Asked
		+ CLIN. DIAG. 2: TEXT	Data Type: Text (can be very long text e.g. comment)
		+ CLIN. DIAG. 3	Data Type: Coded value, Integer, see list of code-decode pairs	0 = No	1 = Yes	9 = Not Asked
		+ CLIN. DIAG. 3: TEXT	Data Type: Text (can be very long text e.g. comment)
		+ CLIN. DIAG. 4	Data Type: Coded value, Integer, see list of code-decode pairs	0 = No	1 = Yes	9 = Not Asked
		+ CLIN. DIAG. 4: TEXT	Data Type: Text (can be very long text e.g. comment)
		+ CLIN. DIAG. 5	Data Type: Coded value, Integer, see list of code-decode pairs	0 = No	1 = Yes	9 = Not Asked
		+ CLIN. DIAG. 5: TEXT	Data Type: Text (can be very long text e.g. comment)
		+ NSAIDS	Data Type: Coded value, Integer, see list of code-decode pairs	0 = Current	1 = Ever	2 = Never	9 = Not Asked
		+ NSAIDS: DURATION	Data Type: Numeric value (can be integer or double, negative or positive)
		+ ASPIRIN	Data Type: Coded value, Integer, see list of code-decode pairs	0 = Current	1 = Ever	2 = Never	9 = Not Asked
		+ ASPIRIN: DURATION	Data Type: Numeric value (can be integer or double, negative or positive)
		+ OESTROGEN	Data Type: Coded value, Integer, see list of code-decode pairs	0 = Current	1 = Ever	2 = Never	9 = Not Asked
		+ OESTROGEN: DURATION	Data Type: Numeric value (can be integer or double, negative or positive)
		+ OESTROGEN: MENOPAUSE	Data Type: Numeric value (can be integer or double, negative or positive)
		+ ANTIHYPERTENSIVES	Data Type: Coded value, Integer, see list of code-decode pairs	0 = Current	1 = Ever	2 = Never	9 = Not Asked
		+ ANTIHYPERTENSIVES: DURATION	Data Type: Numeric value (can be integer or double, negative or positive)
		+ DIABETES	Data Type: Coded value, Integer, see list of code-decode pairs	0 = No	1 = NIDDM	2 = IDDM	9 = Not Asked
		+ DIABETES: DURATION	Data Type: Numeric value (can be integer or double, negative or positive)
[truncated: 84 more columns]
